# Supplementary material for: Tetra-μ-acetato-κ8 O:O′-bis­[(pyridine-2-carbo­nitrile-κN 1)copper(II)]
Source: Acta Crystallogr Sect E Struct Rep Online. 2013 Dec 24;70(Pt 1):m27. doi: 10.1107/S1600536813034120 (PMC3914060; doi:10.1107/S1600536813034120)
Supplement: Supplementary file 1 [file e-70-00m27-sup1.cif]

##############################################################################
#                                                                            #
# This CIF contains the data in a paper accepted for publication in          #
# Acta Crystallographica Section E. It conforms to the requirements of       #
# Notes for Authors for Acta Crystallographica Section E, and has been       #
# peer reviewed under the auspices of the IUCr Commission on Journals.       #
#                                                                            #
# Full details of the Crystallographic Information File format               #
# are given in the paper "The Crystallographic Information File (CIF):       #
# a New Standard Archive File for Crystallography" by S. R. Hall, F. H.      #
# Allen and I. D. Brown [Acta Cryst. (1991), A47, 655-685].                  #
#                                                                            #
# The current version of the core CIF dictionary is obtainable from          #
# ftp://ftp.iucr.org/pub/cif_core.dic.                                       #
#                                                                            #
# Software is freely available for graphical display of the structure(s)     #
# in this CIF. For information consult the CIF software page                 #
# http://www.iucr.org/resources/cif/software.                                #
#                                                                            #
# This file may be used for bona fide research purposes within the           #
# scientific community so long as proper attribution is given to the journal # 
# article from which it was obtained.                                        #
#                                                                            #
##############################################################################
data_I
_database_code_depnum_ccdc_archive 'CCDC 977803'
_audit_creation_method     SHELXL-97
_chemical_name_systematic
;\
Tetra-\m-acetato-\k^8^<i>O</i>:<i>O</i>'-bis[(pyridine-2-carbonitrile-\
\k<i>N</i>^1^)copper(II)]
;
_chemical_name_common     ?
_chemical_formula_moiety     'C20 H20 Cu2 N4 O8'
_chemical_formula_sum     'C20 H20 Cu2 N4 O8'
_chemical_formula_iupac     '[Cu2 (C2 H3 O2)4 (C6 H4 N2)2]'
_chemical_formula_weight     571.48
_chemical_melting_point     ?
_symmetry_cell_setting     monoclinic
_symmetry_space_group_name_H-M     'P 21/c'
_symmetry_space_group_name_Hall     '-P 2ybc'
loop_
    _symmetry_equiv_pos_as_xyz
    'x, y, z'
    '-x, y+1/2, -z+1/2'
    '-x, -y, -z'
    'x, -y-1/2, z-1/2'
_cell_length_a     7.929(5)
_cell_length_b     19.817(12)
_cell_length_c     8.222(5)
_cell_angle_alpha     90.00
_cell_angle_beta     118.83(2)
_cell_angle_gamma     90.00
_cell_volume     1131.8(12)
_cell_formula_units_Z     2
_cell_measurement_reflns_used     3034
_cell_measurement_theta_min     2.9
_cell_measurement_theta_max     30.5
_cell_measurement_temperature     140(2)
_exptl_crystal_description     block
_exptl_crystal_colour     blue
_exptl_crystal_size_max     0.32
_exptl_crystal_size_mid     0.12
_exptl_crystal_size_min     0.06
_exptl_crystal_density_diffrn     1.677
_exptl_crystal_density_meas     ?
_exptl_crystal_density_method     'not measured'
_exptl_crystal_F_000     580
_exptl_absorpt_coefficient_mu     1.933
_exptl_absorpt_correction_type     multi-scan
_exptl_absorpt_process_details     '(SADABS; Bruker, 2001)'
_exptl_absorpt_correction_T_min     0.58
_exptl_absorpt_correction_T_max     0.89
_exptl_special_details     ?
_diffrn_ambient_temperature     140(2)
_diffrn_radiation_type     MoK\a
_diffrn_radiation_wavelength     0.71073
_diffrn_radiation_source     'fine-focus sealed tube'
_diffrn_radiation_monochromator     graphite
_diffrn_measurement_device_type     'Bruker APEXII CCD'
_diffrn_measurement_method     '\f and \w scans'
_diffrn_detector_area_resol_mean     ?
_diffrn_reflns_number     7361
_diffrn_reflns_av_R_equivalents     0.1650
_diffrn_reflns_av_sigmaI/netI     0.1054
_diffrn_reflns_theta_min     1.03
_diffrn_reflns_theta_max     25.30
_diffrn_reflns_theta_full     25.30
_diffrn_measured_fraction_theta_max     0.997
_diffrn_measured_fraction_theta_full     0.997
_diffrn_reflns_limit_h_min     -9
_diffrn_reflns_limit_h_max     9
_diffrn_reflns_limit_k_min     -23
_diffrn_reflns_limit_k_max     23
_diffrn_reflns_limit_l_min     -9
_diffrn_reflns_limit_l_max     6
_diffrn_standards_number     ?
_diffrn_standards_interval_count     ?
_diffrn_standards_interval_time     ?
_diffrn_standards_decay_%     ?
_refine_special_details
;
 Refinement of F^2^ against ALL reflections.  The weighted R-factor wR and
 goodness of fit S are based on F^2^, conventional R-factors R are based
 on F, with F set to zero for negative F^2^. The threshold expression of
 F^2^ > 2sigma(F^2^) is used only for calculating R-factors(gt) etc. and is
 not relevant to the choice of reflections for refinement.  R-factors based
 on F^2^ are statistically about twice as large as those based on F, and R-
 factors based on ALL data will be even larger.
;
_reflns_number_total     2077
_reflns_number_gt     1792
_reflns_threshold_expression     I>2sigma(I)
_refine_ls_structure_factor_coef     Fsqd
_refine_ls_matrix_type     full
_refine_ls_R_factor_all     0.0697
_refine_ls_R_factor_gt     0.0596
_refine_ls_wR_factor_gt     0.1512
_refine_ls_wR_factor_ref     0.1587
_refine_ls_goodness_of_fit_ref     1.065
_refine_ls_restrained_S_all     1.065
_refine_ls_number_reflns     2077
_refine_ls_number_parameters     157
_refine_ls_number_restraints     0
_refine_ls_hydrogen_treatment     constr
_refine_ls_weighting_scheme     calc
_refine_ls_weighting_details
         'calc w=1/[\s^2^(Fo^2^)+(0.0938P)^2^+0.0000P] where P=(Fo^2^+2Fc^2^)/3'
_atom_sites_solution_hydrogens     geom
_atom_sites_solution_primary     direct
_atom_sites_solution_secondary     difmap
_refine_ls_shift/su_max     0.000
_refine_ls_shift/su_mean     0.000
_refine_diff_density_max     0.886
_refine_diff_density_min     -1.476
_refine_ls_extinction_method     none
_refine_ls_extinction_coef     ?
loop_
    _atom_type_symbol
    _atom_type_description
    _atom_type_scat_dispersion_real
    _atom_type_scat_dispersion_imag
    _atom_type_scat_source
    'C' 'C' 0.0033 0.0016
                         'International Tables Vol C Tables 4.2.6.8 and 6.1.1.4'
    'H' 'H' 0.0000 0.0000
                         'International Tables Vol C Tables 4.2.6.8 and 6.1.1.4'
    'N' 'N' 0.0061 0.0033
                         'International Tables Vol C Tables 4.2.6.8 and 6.1.1.4'
    'O' 'O' 0.0106 0.0060
                         'International Tables Vol C Tables 4.2.6.8 and 6.1.1.4'
    'Cu' 'Cu' 0.3201 1.2651
                         'International Tables Vol C Tables 4.2.6.8 and 6.1.1.4'
_computing_data_collection     'APEX2 (Bruker, 2007)'
_computing_cell_refinement     'SAINT (Bruker, 2007)'
_computing_data_reduction     'SAINT (Bruker, 2007)'
_computing_structure_solution     'SHELXTL (Sheldrick, 2008)'
_computing_structure_refinement     'SHELXTL (Sheldrick, 2008)'
_computing_molecular_graphics     'SHELXTL (Sheldrick, 2008)'
_computing_publication_material     'SHELXTL (Sheldrick, 2008)'
loop_
    _atom_site_type_symbol
    _atom_site_label
    _atom_site_fract_x
    _atom_site_fract_y
    _atom_site_fract_z
    _atom_site_U_iso_or_equiv
    _atom_site_adp_type
    _atom_site_calc_flag
    _atom_site_refinement_flags
    _atom_site_occupancy
    _atom_site_symmetry_multiplicity
    _atom_site_disorder_assembly
    _atom_site_disorder_group
    Cu Cu1 0.40864(8) 0.05361(2) 0.50591(7) 0.0184(3) Uani d . 1 1 . .
    N N1 0.2510(5) 0.14273(19) 0.5328(6) 0.0199(8) Uani d . 1 1 . .
    N N2 0.6530(7) 0.2387(2) 0.6344(9) 0.0436(14) Uani d . 1 1 . .
    O O1 0.4618(6) 0.08980(17) 0.3114(5) 0.0295(8) Uani d . 1 1 . .
    O O2 0.6269(6) -0.00139(17) 0.3074(5) 0.0283(8) Uani d . 1 1 . .
    O O3 0.3373(5) -0.08126(18) 0.3035(5) 0.0318(8) Uani d . 1 1 . .
    O O4 0.1766(5) 0.00951(17) 0.3166(5) 0.0260(8) Uani d . 1 1 . .
    C C1 0.0735(7) 0.1301(2) 0.5040(7) 0.0253(11) Uani d . 1 1 . .
    H H1 0.0229 0.0871 0.4645 0.030 Uiso calc R 1 1 . .
    C C2 -0.0387(7) 0.1775(2) 0.5298(7) 0.0270(11) Uani d . 1 1 . .
    H H2 -0.1624 0.1666 0.5070 0.032 Uiso calc R 1 1 . .
    C C3 0.0343(7) 0.2405(2) 0.5895(7) 0.0264(11) Uani d . 1 1 . .
    H H3 -0.0394 0.2731 0.6075 0.032 Uiso calc R 1 1 . .
    C C4 0.2182(8) 0.2557(2) 0.6228(7) 0.0261(11) Uani d . 1 1 . .
    H H4 0.2711 0.2982 0.6643 0.031 Uiso calc R 1 1 . .
    C C5 0.3216(7) 0.2053(2) 0.5922(7) 0.0201(10) Uani d . 1 1 . .
    C C6 0.5091(8) 0.2214(2) 0.6174(8) 0.0303(12) Uani d . 1 1 . .
    C C7 0.5577(7) 0.0559(2) 0.2514(7) 0.0214(10) Uani d . 1 1 . .
    C C8 0.5910(9) 0.0865(3) 0.1015(8) 0.0320(12) Uani d . 1 1 . .
    H H8A 0.6835 0.0600 0.0860 0.048 Uiso calc R 1 1 . .
    H H8B 0.6388 0.1317 0.1362 0.048 Uiso calc R 1 1 . .
    H H8C 0.4719 0.0875 -0.0131 0.048 Uiso calc R 1 1 . .
    C C9 0.1852(8) -0.0478(2) 0.2547(7) 0.0228(10) Uani d . 1 1 . .
    C C10 0.0014(8) -0.0787(3) 0.1106(8) 0.0324(12) Uani d . 1 1 . .
    H H10A -0.0097 -0.0723 -0.0099 0.049 Uiso calc R 1 1 . .
    H H10B -0.1056 -0.0575 0.1144 0.049 Uiso calc R 1 1 . .
    H H10C 0.0014 -0.1261 0.1349 0.049 Uiso calc R 1 1 . .
loop_
    _atom_site_aniso_label
    _atom_site_aniso_U_11
    _atom_site_aniso_U_22
    _atom_site_aniso_U_33
    _atom_site_aniso_U_12
    _atom_site_aniso_U_13
    _atom_site_aniso_U_23
    Cu1 0.0166(4) 0.0163(3) 0.0162(4) 0.0018(2) 0.0029(3) -0.0010(2)
    N1 0.0151(18) 0.0218(18) 0.018(2) 0.0014(16) 0.0041(16) -0.0018(16)
    N2 0.029(3) 0.028(2) 0.079(4) -0.007(2) 0.031(3) -0.014(2)
    O1 0.038(2) 0.0219(16) 0.031(2) 0.0029(16) 0.0185(18) 0.0034(15)
    O2 0.034(2) 0.0291(18) 0.0237(19) 0.0055(16) 0.0161(17) 0.0009(15)
    O3 0.0231(18) 0.0252(17) 0.034(2) -0.0019(17) 0.0034(17) -0.0079(16)
    O4 0.0175(17) 0.0260(17) 0.0216(19) 0.0029(14) -0.0010(15) -0.0027(14)
    C1 0.019(2) 0.024(2) 0.025(3) -0.005(2) 0.005(2) -0.003(2)
    C2 0.019(2) 0.028(2) 0.031(3) 0.000(2) 0.010(2) 0.001(2)
    C3 0.023(3) 0.024(2) 0.029(3) 0.006(2) 0.010(2) 0.001(2)
    C4 0.028(3) 0.020(2) 0.029(3) 0.003(2) 0.013(2) 0.000(2)
    C5 0.020(2) 0.018(2) 0.019(2) 0.0016(19) 0.007(2) 0.0021(18)
    C6 0.034(3) 0.018(2) 0.042(3) 0.004(2) 0.021(3) -0.002(2)
    C7 0.019(2) 0.022(2) 0.016(2) -0.003(2) 0.004(2) -0.0023(18)
    C8 0.040(3) 0.030(3) 0.023(3) -0.006(2) 0.013(2) 0.001(2)
    C9 0.022(3) 0.022(2) 0.014(2) -0.003(2) 0.001(2) 0.0004(19)
    C10 0.024(3) 0.029(3) 0.026(3) -0.005(2) -0.003(2) 0.001(2)
_geom_special_details
;
 All esds (except the esd in the dihedral angle between two l.s. planes)
 are estimated using the full covariance matrix.  The cell esds are taken
 into account individually in the estimation of esds in distances, angles
 and torsion angles; correlations between esds in cell parameters are only
 used when they are defined by crystal symmetry.  An approximate (isotropic)
 treatment of cell esds is used for estimating esds involving l.s. planes.
;
loop_
    _geom_bond_atom_site_label_1
    _geom_bond_atom_site_label_2
    _geom_bond_site_symmetry_2
    _geom_bond_distance
    _geom_bond_publ_flag
    Cu1 O1 . 1.975(4) y
    Cu1 O2 3_656 1.980(4) y
    Cu1 O3 3_656 1.941(4) y
    Cu1 O4 . 1.952(4) y
    Cu1 N1 . 2.235(4) y
    Cu1 Cu1 3_656 2.5997(15) ?
    N1 C1 . 1.334(6) ?
    N1 C5 . 1.352(6) ?
    N2 C6 . 1.133(7) ?
    O1 C7 . 1.279(6) ?
    O2 C7 . 1.248(6) ?
    O2 Cu1 3_656 1.980(4) ?
    O3 C9 . 1.261(7) ?
    O3 Cu1 3_656 1.941(4) ?
    O4 C9 . 1.259(6) ?
    C1 C2 . 1.379(7) ?
    C1 H1 . 0.9300 ?
    C2 C3 . 1.366(7) ?
    C2 H2 . 0.9300 ?
    C3 C4 . 1.380(7) ?
    C3 H3 . 0.9300 ?
    C4 C5 . 1.389(7) ?
    C4 H4 . 0.9300 ?
    C5 C6 . 1.435(7) ?
    C7 C8 . 1.507(7) ?
    C8 H8A . 0.9600 ?
    C8 H8B . 0.9600 ?
    C8 H8C . 0.9600 ?
    C9 C10 . 1.496(7) ?
    C10 H10A . 0.9600 ?
    C10 H10B . 0.9600 ?
    C10 H10C . 0.9600 ?
loop_
    _geom_angle_atom_site_label_1
    _geom_angle_atom_site_label_2
    _geom_angle_atom_site_label_3
    _geom_angle_site_symmetry_1
    _geom_angle_site_symmetry_3
    _geom_angle
    _geom_angle_publ_flag
    O3 Cu1 O4 3_656 . 169.17(14) ?
    O3 Cu1 O1 3_656 . 90.43(17) ?
    O4 Cu1 O1 . . 90.23(16) ?
    O3 Cu1 O2 3_656 3_656 90.11(17) ?
    O4 Cu1 O2 . 3_656 87.28(16) ?
    O1 Cu1 O2 . 3_656 169.40(14) ?
    O3 Cu1 N1 3_656 . 96.27(15) ?
    O4 Cu1 N1 . . 94.34(15) ?
    O1 Cu1 N1 . . 98.10(15) ?
    O2 Cu1 N1 3_656 . 92.35(14) ?
    O3 Cu1 Cu1 3_656 3_656 83.16(11) ?
    O4 Cu1 Cu1 . 3_656 86.12(11) ?
    O1 Cu1 Cu1 . 3_656 85.76(11) ?
    O2 Cu1 Cu1 3_656 3_656 83.80(10) ?
    N1 Cu1 Cu1 . 3_656 176.10(10) ?
    C1 N1 C5 . . 117.0(4) ?
    C1 N1 Cu1 . . 115.2(3) ?
    C5 N1 Cu1 . . 127.4(3) ?
    C7 O1 Cu1 . . 121.3(3) ?
    C7 O2 Cu1 . 3_656 124.0(3) ?
    C9 O3 Cu1 . 3_656 124.7(3) ?
    C9 O4 Cu1 . . 120.8(3) ?
    N1 C1 C2 . . 123.3(5) ?
    N1 C1 H1 . . 118.4 ?
    C2 C1 H1 . . 118.4 ?
    C3 C2 C1 . . 119.1(4) ?
    C3 C2 H2 . . 120.5 ?
    C1 C2 H2 . . 120.5 ?
    C2 C3 C4 . . 119.6(5) ?
    C2 C3 H3 . . 120.2 ?
    C4 C3 H3 . . 120.2 ?
    C3 C4 C5 . . 117.9(5) ?
    C3 C4 H4 . . 121.1 ?
    C5 C4 H4 . . 121.1 ?
    N1 C5 C4 . . 123.2(4) ?
    N1 C5 C6 . . 118.4(4) ?
    C4 C5 C6 . . 118.4(4) ?
    N2 C6 C5 . . 175.1(6) ?
    O2 C7 O1 . . 125.0(4) ?
    O2 C7 C8 . . 116.7(4) ?
    O1 C7 C8 . . 118.3(4) ?
    C7 C8 H8A . . 109.5 ?
    C7 C8 H8B . . 109.5 ?
    H8A C8 H8B . . 109.5 ?
    C7 C8 H8C . . 109.5 ?
    H8A C8 H8C . . 109.5 ?
    H8B C8 H8C . . 109.5 ?
    O4 C9 O3 . . 125.1(5) ?
    O4 C9 C10 . . 117.9(5) ?
    O3 C9 C10 . . 117.0(4) ?
    C9 C10 H10A . . 109.5 ?
    C9 C10 H10B . . 109.5 ?
    H10A C10 H10B . . 109.5 ?
    C9 C10 H10C . . 109.5 ?
    H10A C10 H10C . . 109.5 ?
    H10B C10 H10C . . 109.5 ?
loop_
    _geom_hbond_atom_site_label_D
    _geom_hbond_atom_site_label_H
    _geom_hbond_atom_site_label_A
    _geom_hbond_site_symmetry_A
    _geom_hbond_distance_DH
    _geom_hbond_distance_HA
    _geom_hbond_distance_DA
    _geom_hbond_angle_DHA
    C2 H2 N2 1_455 0.93 2.60 3.196(9) 122
    C8 H8B N2 4_565 0.96 2.57 3.491(8) 160
    C10 H10A O4 3_555 0.96 2.54 3.381(7) 147
data_global
_journal_date_recd_electronic     2013-11-25
_journal_date_accepted     2013-12-18
_journal_name_full     'Acta Crystallographica, Section E'
_journal_year     2014
_journal_volume     70
_journal_issue      1
_journal_page_first     m27
_journal_page_last     m27
_journal_paper_category     QM
_journal_paper_doi     10.1107/S1600536813034120
_journal_coeditor_code     XU5755
_publ_contact_author_name     'Mei Luo'
_publ_contact_author_address
;
Hefei University of Technology
Hefei, People's Republic of China
;
_publ_contact_author_email     'luomei@pku.edu.cn'
_publ_contact_author_fax     '+86-0551-62901450'
_publ_contact_author_phone     '+86-0551-62903073'
_publ_section_title
;\
Tetra-\m-acetato-\k^8^<i>O</i>:<i>O</i>'-bis[(pyridine-2-carbonitrile-\
\k<i>N</i>^1^)copper(II)]
;
loop_
    _publ_author_name
    _publ_author_address
    'Luo, Mei'
;
Hefei University of Technology
Hefei, People's Republic of China
;
    'Wang, Lei'
;
Hefei University of Technology
Hefei, People's Republic of China
;
    'Zhang, Jing-Cheng'
;
Hefei University of Technology
Hefei, People's Republic of China
;
