# Supplementary material for: Tetra-μ-acetato-κ8 O:O′-bis­[(pyridine-2-carbo­nitrile-κN 1)copper(II)]
Source: Acta Crystallogr Sect E Struct Rep Online. 2013 Dec 24;70(Pt 1):m27. doi: 10.1107/S1600536813034120 (PMC3914060; doi:10.1107/S1600536813034120)
Supplement: Supplementary file 2 [file e-70-00m27-Isup2.hkl]

#
# h,k,l, Fc-squared, Fo-squared, sigma(Fo-squared) and status flag
#
data_I
_shelx_title ' dm13199 in P2(1)/c'
_shelx_refln_list_code          4
_shelx_F_calc_maximum      156.35
_exptl_crystal_F_000       580.00
_reflns_d_resolution_high  0.8315
 
loop_
 _symmetry_equiv_pos_as_xyz
 'x, y, z'
 '-x, y+1/2, -z+1/2'
 '-x, -y, -z'
 'x, -y-1/2, z-1/2'
 
_cell_length_a     7.9286
_cell_length_b    19.8167
_cell_length_c     8.2222
_cell_angle_alpha  90.000
_cell_angle_beta  118.826
_cell_angle_gamma  90.000
 
_shelx_F_squared_multiplier     1.000
 
loop_
 _refln_index_h
 _refln_index_k
 _refln_index_l
 _refln_F_squared_calc
 _refln_F_squared_meas
 _refln_F_squared_sigma
 _refln_observed_status
   7   0  -6       15.47        0.49     17.19 o
   3   0  -2       15.92        1.26      7.90 o
   1   0   0    14588.38    10293.62    847.11 o
   1   0   0      630.18      493.13     30.87 o
   2   0   0     5066.44     5752.97    416.92 o
   3   0   0     2050.74     2403.57    134.70 o
   4   0   0     1447.05     1573.80    128.68 o
   5   0   0     6225.54     4537.43    406.49 o
   6   0   0      657.89      620.74     48.65 o
   7   0   0      166.34      168.23     27.37 o
   8   0   0      146.71       95.20     34.44 o
   1   1   0     2164.84     2829.21   1123.11 o
   2   1   0       64.63       85.63     12.83 o
   3   1   0       25.13       50.52      8.12 o
   4   1   0      366.41      466.73     37.30 o
   5   1   0     1116.09     1569.96    199.57 o
   6   1   0        7.86       47.59     12.92 o
   7   1   0      219.73      241.14     21.85 o
   8   1   0       74.37       41.63     20.23 o
   1   2   0     9887.99     7745.27   2727.29 o
   2   2   0      912.52      958.07    280.98 o
   3   2   0      391.74      632.12     60.27 o
   4   2   0     4713.46     5689.63    556.26 o
   5   2   0     4662.31     4253.58    440.10 o
   6   2   0     1053.25      908.64     56.51 o
   7   2   0      938.47      765.01     42.36 o
   8   2   0       62.50       85.65     21.94 o
   1   3   0      349.70      201.79    205.37 o
   2   3   0     3032.64     3752.01    547.19 o
   3   3   0     6343.22     7494.73    813.05 o
   4   3   0     1996.31     2224.36    229.31 o
   5   3   0      564.37      446.63    119.91 o
   6   3   0        5.51       25.05     10.15 o
   7   3   0     1069.08      921.55     95.67 o
   8   3   0      515.53      538.32     42.45 o
   0   4   0     5128.39     5109.87    396.22 o
   1   4   0      951.58     1073.48    156.98 o
   2   4   0      502.94      191.70    244.27 o
   3   4   0      392.04     1199.94    189.89 o
   4   4   0      916.43     1195.52    123.59 o
   5   4   0      944.78      627.85    360.05 o
   6   4   0      199.80      179.89     15.02 o
   7   4   0       37.34       48.34     18.47 o
   8   4   0       12.93       32.18     20.85 o
   1   5   0      136.36      115.25     21.29 o
   2   5   0     2210.16     3557.00    323.39 o
   3   5   0     5801.96     7046.47    775.89 o
   4   5   0     2762.38     3161.94    420.96 o
   5   5   0      446.20      528.63     97.96 o
   6   5   0      480.42      563.42     40.50 o
   7   5   0      581.29      529.04     39.84 o
   8   5   0     1482.96     1304.27    102.34 o
   1   6   0     6102.44     6488.78    556.12 o
   2   6   0     4154.90     5408.89    891.51 o
   3   6   0      610.80      877.28    126.19 o
   4   6   0       15.36       34.68      7.67 o
   5   6   0      433.12      467.73     66.29 o
   6   6   0       85.22       97.61     15.03 o
   7   6   0      152.93      148.63     37.34 o
   8   6   0       10.10       16.16     21.06 o
   1   7   0     1592.95      835.74     68.57 o
   2   7   0     9133.39     8770.33    357.35 o
   3   7   0     1788.66     2040.69    334.44 o
   4   7   0      510.28      559.12     83.18 o
   5   7   0      577.87      744.80    110.55 o
   6   7   0       36.93       44.90     14.41 o
   7   7   0      792.25      750.58     99.98 o
   1   8   0     6163.43     5352.65    306.80 o
   2   8   0     3137.72     3744.04    381.74 o
   3   8   0      249.49      434.18     63.29 o
   4   8   0      788.24      823.63    215.21 o
   5   8   0     1474.90     1463.96    278.50 o
   6   8   0      931.09      957.03    177.51 o
   7   8   0     1325.40     1125.35    156.11 o
   1   9   0     1572.44     1548.01     75.84 o
   2   9   0      136.15      168.22     15.99 o
   3   9   0       19.70       22.61      8.97 o
   4   9   0       27.16       24.76      8.12 o
   5   9   0      255.91      458.60    106.17 o
   6   9   0      450.88      519.31     59.20 o
   7   9   0       87.46      117.70     21.53 o
   0  10   0     4916.95     4517.72    345.04 o
   1  10   0     1037.23      751.65     40.45 o
   2  10   0      258.79      355.57     67.57 o
   3  10   0       17.13       16.82      9.03 o
   4  10   0      407.54      801.30     81.52 o
   5  10   0     2539.77     2915.91    512.52 o
   6  10   0     2735.00     3083.00    624.35 o
   7  10   0      311.32      309.68     31.57 o
   1  11   0      125.48      142.77     25.30 o
   2  11   0      170.37      153.98     10.26 o
   3  11   0      412.51      333.35     46.76 o
   4  11   0      804.95      968.27    177.86 o
   5  11   0      687.88      904.82    187.30 o
   6  11   0       74.32      103.84     18.32 o
   7  11   0      492.83      545.26     62.16 o
   0  12   0      135.73      121.65     25.28 o
   1  12   0      719.28      612.97     86.26 o
   2  12   0       32.12       31.35      7.50 o
   3  12   0      237.25      188.58     62.79 o
   4  12   0      297.60      389.83     61.75 o
   5  12   0       28.65       26.34     14.01 o
   6  12   0     1050.52     1246.10    205.82 o
   7  12   0      169.37      226.11     40.19 o
   1  13   0     1273.07       84.48    286.83 o
   2  13   0     3991.21     3953.16    224.95 o
   3  13   0     2652.33     2019.07    247.25 o
   4  13   0       17.27       17.95     13.45 o
   5  13   0       37.69       31.17     14.93 o
   6  13   0      199.39      252.20     24.25 o
   7  13   0      849.03      830.96    173.37 o
   2  14   0       38.68       30.05     10.67 o
   3  14   0      150.39      230.64     63.00 o
   4  14   0        3.33        0.66     12.83 o
   5  14   0       34.81       38.24     15.87 o
   6  14   0       18.84       24.65     16.76 o
   1  15   0      318.84       41.51     68.17 o
   2  15   0     2600.98     2521.76    141.20 o
   3  15   0     2174.24     2193.08    158.94 o
   4  15   0      265.70      313.53     24.20 o
   5  15   0       40.07       71.16     18.20 o
   6  15   0      173.87      227.13     26.39 o
   0  16   0     2265.28     2270.69    134.75 o
   1  16   0       57.14       45.78     12.35 o
   2  16   0       34.39       39.05     12.41 o
   3  16   0      172.52      176.65     26.96 o
   4  16   0      635.76      677.66     84.33 o
   5  16   0     1053.93     1186.75    180.87 o
   6  16   0      507.99      603.10     76.30 o
   1  17   0       34.27       20.67     13.13 o
   2  17   0     1783.99     1714.89     74.01 o
   3  17   0      556.89      613.55     40.57 o
   4  17   0       18.86       17.53     16.15 o
   5  17   0       54.96       74.46     18.00 o
   0  18   0     1066.57      969.98     65.57 o
   1  18   0     1770.43     1603.81     69.88 o
   2  18   0      501.02      494.69     29.51 o
   3  18   0      107.21       96.38     18.58 o
   4  18   0      882.76     1063.33    152.50 o
   5  18   0      867.11      999.53    158.38 o
   1  19   0       44.71       55.09     19.79 o
   2  19   0       31.10       30.85     13.02 o
   3  19   0       59.14       61.19     17.99 o
   4  19   0       68.57       67.59     19.63 o
   5  19   0      259.15      339.14     82.02 o
   0  20   0     2058.14     1961.29    119.19 o
   1  20   0     1467.84     1368.02     61.10 o
   2  20   0       17.83       17.69     12.83 o
   3  20   0       38.10       43.92     17.66 o
   4  20   0      553.31      541.36     55.43 o
   1  21   0      796.93      706.46     46.24 o
   2  21   0      621.33      572.04     33.34 o
   3  21   0      328.03      349.73     56.22 o
   0  22   0     1215.72     1049.96     71.15 o
   1  22   0      346.35      305.64     23.25 o
   2  22   0      208.29      150.28     18.11 o
   3  22   0       22.94       27.88     17.41 o
   1  23   0      297.05      260.78     21.84 o
   2  23   0      732.78      722.18     39.41 o
  -8   1   1       12.43        0.00     22.09 o
  -7   1   1       85.11      101.28     15.23 o
  -6   1   1     2190.26     2391.77    100.70 o
  -5   1   1     3681.26     3710.65    194.12 o
  -4   1   1     1528.51     1768.78    128.93 o
  -3   1   1     1217.19     1603.02    245.03 o
  -2   1   1     1180.75     1215.97    229.87 o
  -1   1   1    12335.17    12182.61    877.49 o
   0   1   1    24444.72    25917.69   1759.30 o
   1   1   1     3424.04     4215.51    320.88 o
   2   1   1     3547.62     4885.75    294.07 o
   3   1   1      291.95      317.42     22.72 o
   4   1   1     2727.27     2810.46    151.28 o
   5   1   1      989.54      829.20     41.90 o
   6   1   1     1629.99     1396.40     97.78 o
   7   1   1      952.45      840.49     46.36 o
  -8   2   1      247.28      302.71     29.98 o
  -7   2   1      495.71      464.69     30.02 o
  -6   2   1       99.66      160.83     11.73 o
  -5   2   1      749.01     1104.62     78.08 o
  -4   2   1     1125.71     1106.08     53.86 o
  -3   2   1      419.12      405.04    102.11 o
  -2   2   1     1220.62      909.67    174.41 o
  -1   2   1     1305.08     1382.85    136.99 o
   0   2   1      303.61      296.07     50.11 o
   1   2   1    11340.10    14658.20   2014.51 o
   2   2   1     7056.68     9031.35    740.10 o
   3   2   1     6199.11     7088.03    564.01 o
   4   2   1     1311.98     1437.91    144.45 o
   5   2   1      547.09      629.62     48.22 o
   6   2   1      350.93      338.09     24.66 o
   7   2   1      898.19      759.86     43.95 o
  -8   3   1       22.41       62.56     20.11 o
  -7   3   1       54.51       72.23     11.48 o
  -6   3   1      365.81      437.25     23.02 o
  -5   3   1     2821.64     3015.40    230.36 o
  -4   3   1     1533.60     1725.53     74.13 o
  -3   3   1      565.31      465.40     92.74 o
  -2   3   1     1793.75     2209.38    182.34 o
  -1   3   1     7341.68     7127.96    748.03 o
   0   3   1       17.94       21.14      3.26 o
   1   3   1     3073.63     4089.64    686.28 o
   2   3   1     2896.69     3984.08    496.54 o
   3   3   1     1388.86     2307.12    403.80 o
   4   3   1     2459.89     2494.64    415.97 o
   5   3   1     1000.21     1175.27    108.17 o
   6   3   1      268.33      340.52     24.84 o
   7   3   1      599.13      563.13     42.67 o
  -8   4   1     1100.70      876.50     55.48 o
  -7   4   1      562.40      577.40     33.23 o
  -6   4   1      144.99      174.67     13.71 o
  -5   4   1      251.64      337.59     20.73 o
  -4   4   1     3135.82     3483.65    239.07 o
  -3   4   1     6307.73     7022.56    512.20 o
  -2   4   1     1772.15     1750.16    189.61 o
  -1   4   1       73.57       82.12     25.36 o
   0   4   1      461.96      558.80     47.53 o
   1   4   1     8256.14     9064.20   1393.13 o
   2   4   1    11316.57    14068.23   1828.66 o
   3   4   1    11825.89    13595.99   2035.77 o
   4   4   1     4351.21     4591.23    998.50 o
   5   4   1      854.82      974.63    104.95 o
   6   4   1      621.11      623.77     59.06 o
   7   4   1      784.97      675.72     53.96 o
  -8   5   1       49.96       76.02     21.34 o
  -7   5   1       52.06       56.15     17.87 o
  -6   5   1      358.87      403.01     25.44 o
  -5   5   1       14.22       22.03      9.17 o
  -4   5   1      639.02      958.82     72.29 o
  -3   5   1     1453.55     1868.83     99.55 o
  -2   5   1     1563.30     1604.58     75.72 o
  -1   5   1      196.32      215.30     13.73 o
   0   5   1     2089.70     2501.68    239.82 o
   1   5   1      286.00      427.18    220.78 o
   2   5   1     2886.10     5001.33    234.10 o
   3   5   1      338.02      954.77    351.24 o
   4   5   1      207.07      298.83     69.00 o
   5   5   1       62.72       78.39     12.01 o
   6   5   1      371.23      426.74     42.28 o
   7   5   1       50.06       78.31     21.37 o
  -8   6   1      971.98      922.97    140.29 o
  -7   6   1      218.50      254.20     21.16 o
  -6   6   1       13.17       27.34     13.59 o
  -5   6   1        7.66       16.97      9.80 o
  -4   6   1     2168.98     2549.87    254.07 o
  -3   6   1     3660.82     3956.10    257.54 o
  -2   6   1     7981.43     9235.49   1329.91 o
  -1   6   1     1685.93     1850.94    155.14 o
   0   6   1      754.04      865.87     73.36 o
   1   6   1      482.76      444.73     79.06 o
   2   6   1     6298.10     7729.14   1095.00 o
   3   6   1     4108.99     4636.51    638.76 o
   4   6   1     2125.49     3454.90    333.19 o
   5   6   1       21.42       17.85     10.64 o
   6   6   1      375.24      425.48     53.89 o
   7   6   1      481.81      462.81     38.84 o
  -8   7   1       13.29       20.55     25.44 o
  -7   7   1      299.59      308.16     25.95 o
  -1   0   2        3.83        0.00      7.06 o
  -3   0   4       12.63        3.29     16.11 o
  -5   0   6       57.60      120.70     25.91 o
  -7   0   8        1.23       42.03     22.45 o
  -6   7   1      415.61      522.24     65.22 o
  -5   7   1      854.60      869.15    111.06 o
  -4   7   1     2471.17     2751.64    272.09 o
  -3   7   1      188.61      434.77     48.03 o
  -2   7   1     5298.21     5886.07    272.72 o
  -1   7   1    11761.34     5335.00   5403.22 o
   0   7   1     1276.49     1397.94     94.32 o
   1   7   1     4099.57     4767.55    640.54 o
   2   7   1        8.04       13.00      5.63 o
   3   7   1      101.06      160.56     25.43 o
   4   7   1      382.82      386.00     33.98 o
   5   7   1      175.21      230.46     24.72 o
   6   7   1       86.73       88.46     20.12 o
   7   7   1      130.19      133.09     24.68 o
  -8   8   1       50.73       59.65     19.94 o
  -7   8   1      578.87      592.43     37.03 o
  -6   8   1      590.68      610.60     55.50 o
  -5   8   1      106.52      173.18     25.40 o
  -4   8   1      723.18      881.04     94.68 o
  -3   8   1     1336.32     1514.97    110.82 o
  -2   8   1     1443.56     1620.70     78.10 o
  -1   8   1     1586.69     1636.73     61.19 o
   0   8   1      139.24      148.60     11.26 o
   1   8   1      824.51      989.91    123.45 o
   2   8   1      412.12      510.89     67.90 o
   3   8   1      126.01      224.79     34.12 o
   4   8   1      214.19      205.20     40.26 o
   5   8   1      141.63      250.30     55.52 o
   6   8   1       77.39       49.74     15.86 o
   7   8   1      239.81      229.28     24.02 o
  -8   9   1       33.23       44.35     23.21 o
  -7   9   1     1024.54     1040.06    124.55 o
  -6   9   1     4158.85     4109.23    331.47 o
  -5   9   1     4367.01     4512.97    389.43 o
  -4   9   1     2819.51     3528.74    293.69 o
  -3   9   1      146.51      188.02     15.76 o
  -2   9   1      910.86      910.90     46.81 o
  -1   9   1     2833.47     2649.38     96.83 o
   0   9   1     2978.60     2514.11     92.44 o
   1   9   1     3020.59     2889.95    279.13 o
   2   9   1      407.83      427.78     56.45 o
   3   9   1       39.97       66.46     23.43 o
   4   9   1      299.63      409.08     95.91 o
   5   9   1     1643.78     1861.37    393.58 o
   6   9   1     1250.97     1190.33    267.98 o
   7   9   1      415.95      455.05     41.72 o
  -8  10   1       13.04        0.00     20.98 o
  -7  10   1      118.98      151.51     21.59 o
  -6  10   1      170.73      195.33     19.39 o
  -5  10   1      214.29      342.64    120.01 o
  -4  10   1      592.10      844.11     58.86 o
  -3  10   1       18.10       36.34     10.82 o
  -2  10   1      207.65      191.62     13.75 o
  -1  10   1      994.13     1155.91     45.03 o
   0  10   1       25.97       28.83      7.02 o
   1  10   1      577.36      715.31    100.86 o
   2  10   1     2429.54     2857.98    389.20 o
   3  10   1      417.57      671.37     58.30 o
   4  10   1      863.49     1133.38    252.20 o
   5  10   1       46.32      129.06     34.34 o
   6  10   1        0.80        8.19     17.85 o
   7  10   1       88.66       68.43     21.99 o
  -7  11   1      715.86      736.14     86.78 o
  -6  11   1     2636.93     2995.72    424.41 o
  -5  11   1     2204.87     2422.81    274.91 o
  -4  11   1      715.56      910.48     63.41 o
  -3  11   1      353.97      391.56     31.15 o
  -2  11   1     1002.05      988.76     44.56 o
  -1  11   1     2555.46     2374.94     87.98 o
   0  11   1     5752.34     5406.41    254.68 o
   1  11   1     2878.78     2725.80    167.39 o
   2  11   1      561.34      554.88     84.59 o
   3  11   1       51.01       84.75     28.65 o
   4  11   1      350.56      514.59     83.55 o
   5  11   1      464.28      575.99    109.45 o
   6  11   1      716.98      740.29    125.34 o
  -7  12   1      344.64      377.05     32.72 o
  -6  12   1       20.49       30.15     27.75 o
  -5  12   1      600.76      854.76     96.13 o
  -4  12   1      576.21      692.96     48.32 o
  -3  12   1     2370.52     2584.31    124.53 o
  -2  12   1     1288.39     1154.66     51.28 o
  -1  12   1      980.86      895.99     41.26 o
   0  12   1      678.17      699.45     39.33 o
   1  12   1      865.82      974.10     63.14 o
   2  12   1     1481.23     1619.95    337.53 o
   3  12   1     1307.05     1456.82    275.14 o
   4  12   1      309.63      458.72    100.70 o
   5  12   1      591.74      750.72    147.26 o
   6  12   1      465.41      452.96    109.30 o
  -7  13   1      355.45      365.52     33.14 o
  -6  13   1      527.31      600.17     42.42 o
  -5  13   1      208.47      267.80     25.36 o
  -4  13   1      141.70      183.80     20.38 o
  -3  13   1      268.32      680.48     50.78 o
  -2  13   1       94.78       61.75     26.82 o
  -1  13   1       89.88      109.89     27.91 o
   0  13   1      102.93       83.17     11.09 o
   1  13   1      422.44      503.15    127.74 o
   2  13   1      370.95      368.17     27.97 o
   3  13   1      116.41      150.19     16.60 o
   4  13   1      146.96      163.19     23.67 o
   5  13   1      377.47      498.16     85.15 o
   6  13   1       46.54       50.57     21.28 o
  -7  14   1      500.47      614.59     70.83 o
  -6  14   1      153.08      201.10     39.21 o
  -5  14   1        4.78        6.38     16.83 o
  -4  14   1      604.11      641.36     42.18 o
  -3  14   1     5178.75     5562.23    396.82 o
  -2  14   1     2414.55     2127.68    166.36 o
  -1  14   1     1388.08     1290.59     57.14 o
   0  14   1       37.42       42.52     10.66 o
   1  14   1     1774.32     1662.73     58.56 o
   2  14   1     3463.55     3458.92    291.54 o
   3  14   1      592.03      591.26     82.79 o
   4  14   1      390.10      515.50     92.03 o
   5  14   1      158.95      208.64     43.23 o
   6  14   1       64.85       77.10     19.98 o
  -6  15   1      418.73      485.63     67.40 o
  -5  15   1       95.44      123.04     21.59 o
  -4  15   1      213.39      260.66     36.49 o
  -3  15   1      182.27      392.98     99.06 o
  -2  15   1      800.51      760.29     39.32 o
  -1  15   1       40.74       41.56     11.70 o
   0  15   1      620.56      594.96     37.79 o
   1  15   1      847.56      737.05     30.61 o
   2  15   1      101.36       89.64     13.71 o
   3  15   1       71.42       53.56     13.76 o
   4  15   1      161.40      210.47     41.59 o
   5  15   1       50.45       77.98     17.79 o
  -6  16   1        9.09        0.00     18.16 o
  -5  16   1       36.14       50.48     19.12 o
  -4  16   1      516.20      600.34     57.64 o
  -3  16   1     2755.58     2799.24    152.28 o
  -2  16   1     1196.36     1190.64     55.13 o
  -1  16   1        9.58        0.00     11.44 o
   0  16   1       32.14       17.89     11.36 o
   1  16   1       44.90       40.96      8.69 o
   2  16   1     1085.66     1055.03     87.43 o
   3  16   1      406.15      361.34     38.43 o
   4  16   1      662.68      792.28    144.43 o
   5  16   1       73.97       94.17     21.85 o
  -6  17   1      660.52      769.85    109.96 o
  -5  17   1     1883.70     1924.24    190.73 o
  -4  17   1      857.59      859.26    108.48 o
  -3  17   1      738.98      767.40     47.33 o
  -2  17   1      427.76      391.08     25.30 o
  -1  17   1      737.08      687.46     36.84 o
   0  17   1     2263.52     2075.80     87.77 o
   1  17   1      545.37      532.73     24.63 o
   2  17   1     2069.26     1950.91     83.08 o
   3  17   1       15.03        0.00     11.03 o
   4  17   1      575.32      683.51    103.85 o
   5  17   1      762.95      884.87    146.85 o
  -5  18   1       80.27      132.44     21.87 o
  -4  18   1        6.08        0.00     16.27 o
  -3  18   1      287.47      314.64     27.33 o
  -2  18   1       27.05       20.49     12.39 o
  -1  18   1      133.54      157.43     22.14 o
   0  18   1        0.43        0.00     11.01 o
   1  18   1      405.15      405.12     22.05 o
   2  18   1     1079.49      904.93     41.13 o
   3  18   1       61.41       65.80     13.38 o
   4  18   1       17.44       15.68     15.55 o
  -5  19   1      922.71      921.27     69.13 o
  -4  19   1      333.81      326.43     37.17 o
  -3  19   1       93.66      100.54     19.35 o
  -2  19   1      120.44       89.66     15.11 o
  -1  19   1     1009.08      948.24     46.12 o
   0  19   1     1628.09     1538.19     68.13 o
   1  19   1     2714.98     2517.92    104.70 o
   2  19   1      993.07      963.72     42.94 o
   3  19   1       32.13       14.81     11.93 o
   4  19   1      687.57      775.74     86.24 o
  -4  20   1      201.96      183.70     23.92 o
  -3  20   1      258.63      219.99     23.98 o
  -2  20   1      578.14      538.52     31.90 o
  -1  20   1      451.69      432.51     33.11 o
   0  20   1       33.77       40.00     10.52 o
   1  20   1       23.21       47.24     13.20 o
   2  20   1      139.44      137.60     17.39 o
   3  20   1       28.83       25.07     12.68 o
  -4  21   1       63.39       62.35     19.73 o
  -3  21   1      299.49      305.10     28.09 o
  -2  21   1        6.81        0.00     12.54 o
  -1  21   1      488.55      464.57     32.33 o
   0  21   1     1144.98     1041.45     50.12 o
   1  21   1      200.38      231.56     20.02 o
   2  21   1      257.40      243.02     21.09 o
   3  21   1       22.40       25.16     23.28 o
  -3  22   1      372.52      315.42     31.15 o
  -2  22   1      586.15      553.49     32.84 o
  -1  22   1      270.46      265.86     21.66 o
   0  22   1       74.48       60.04     14.72 o
   1  22   1      313.55      268.38     21.82 o
   2  22   1      576.04      590.07     46.98 o
  -2  23   1        3.49        8.33     13.93 o
  -1  23   1       16.74       13.85     13.89 o
   0  23   1       73.22       72.56     15.16 o
   1  23   1       13.70       34.95     14.05 o
  -9   0   2      379.28      366.84     58.14 o
  -8   0   2      105.76      120.07     36.65 o
  -7   0   2      147.60      172.07     19.81 o
  -6   0   2     4239.45     4187.60    235.30 o
  -5   0   2     4109.48     4180.89    349.46 o
  -4   0   2       11.67       32.86     13.27 o
  -3   0   2      368.61      315.34     31.91 o
  -2   0   2     6318.26     5440.77    325.37 o
  -1   0   2       88.65       70.14     15.80 o
   0   0   2     6160.08     6260.91    515.98 o
   1   0   2       34.45       15.68     16.43 o
   2   0   2     1751.02     1955.07    297.48 o
   3   0   2     2538.84     2982.51    183.21 o
   4   0   2      820.16      906.18    149.30 o
   5   0   2      726.09      648.43     52.01 o
   6   0   2     3760.02     2960.93    186.88 o
   7   0   2      812.47      740.81     62.87 o
  -9   1   2      158.13      177.37     32.27 o
  -8   1   2       49.67       29.07     21.90 o
  -7   1   2       11.73       16.99      8.94 o
  -6   1   2        9.83       71.95     18.00 o
  -5   1   2      146.21      307.19     26.93 o
  -4   1   2       46.46       51.50      9.61 o
  -3   1   2      207.64      265.18     51.98 o
  -2   1   2      193.56      156.25      9.27 o
  -1   1   2     6419.09     6570.90    419.45 o
   0   1   2    10274.61    11824.77    990.88 o
   1   1   2      673.48      918.20     79.94 o
   2   1   2     1918.67     2460.68    105.96 o
   3   1   2     1218.60     1382.88     79.45 o
   4   1   2       66.88       91.13     15.00 o
   5   1   2       46.79       96.89     15.18 o
   6   1   2       73.15      183.59     20.05 o
   7   1   2      338.81      315.53     28.26 o
  -9   2   2       12.21        0.00     23.86 o
  -8   2   2       16.07        0.00     19.88 o
  -7   2   2      168.10      208.66     14.98 o
  -6   2   2     2460.63     2316.61    110.80 o
  -5   2   2      510.20      441.74     26.00 o
  -4   2   2      443.34      424.35     41.41 o
  -3   2   2     1651.50     1592.25    109.87 o
  -2   2   2       67.79       75.02     19.62 o
  -1   2   2     8612.39     7891.17    470.91 o
   0   2   2      462.49      604.23     79.67 o
   1   2   2      619.12      925.79     81.20 o
   2   2   2     3144.67     3819.18    456.88 o
   3   2   2       85.05      124.22     35.09 o
   4   2   2     1060.63     1111.23    120.86 o
   5   2   2      961.61      884.21     46.80 o
   6   2   2     1361.46     1264.37     86.42 o
   7   2   2      794.71      663.82     42.12 o
  -9   3   2      293.97      329.13     39.85 o
  -8   3   2      779.27      733.56     80.41 o
  -7   3   2     1270.53     1111.33     57.92 o
  -6   3   2     1691.61     1707.11    126.10 o
  -5   3   2      116.84       94.76     11.29 o
  -4   3   2        9.25       22.15      6.70 o
  -3   3   2     4732.08     4434.89    295.16 o
  -2   3   2     1194.92     1021.06     89.56 o
  -1   3   2     9985.48     9541.14    785.74 o
   9   0  -6       12.34       40.76     33.18 o
   7   0  -4      102.00      166.20     30.65 o
   3   0   0       88.59       48.38      7.70 o
   1   0   2        1.49        0.00     14.22 o
   0   3   2     5099.57     5410.25    831.94 o
   1   3   2     2366.59     2556.83    479.10 o
   2   3   2     6800.89     8054.24    912.53 o
   3   3   2     3293.29     3597.23    317.87 o
   4   3   2     3471.42     3524.82    334.27 o
   5   3   2      135.55      132.25     16.59 o
   6   3   2       21.44       55.26     16.24 o
   7   3   2      264.03      220.42     28.74 o
  -8   4   2        0.09       24.39     22.01 o
  -7   4   2       91.76      107.39     14.99 o
  -6   4   2       40.97       66.24     19.26 o
  -5   4   2      175.89      187.40     15.33 o
  -4   4   2        1.09        3.44      6.74 o
  -3   4   2     1061.61     1107.09    121.86 o
  -2   4   2       34.79       55.93     16.91 o
  -1   4   2      984.43      835.00     36.38 o
   0   4   2     1153.04     1309.38    236.22 o
   1   4   2     1920.06     2347.42    390.89 o
   2   4   2     1949.04     2528.63    343.31 o
   3   4   2      288.70      624.35    425.14 o
   4   4   2       68.95      126.85     11.83 o
   5   4   2       34.40       34.28     13.78 o
   6   4   2       49.82       42.94     16.31 o
   7   4   2       90.90      113.58     25.13 o
  -8   5   2     1382.68     1270.03     98.12 o
  -7   5   2       13.47       23.93     12.52 o
  -6   5   2      218.96      259.37     20.40 o
  -5   5   2       39.54       53.13     13.99 o
  -4   5   2     2439.46     2439.54    101.53 o
  -3   5   2     6081.01     5326.76    356.32 o
  -2   5   2     7235.16     6058.33    293.56 o
  -1   5   2     6582.24     5244.61    421.04 o
   0   5   2     1975.99     1987.36    280.23 o
   1   5   2      802.23      865.54    152.47 o
   2   5   2     6397.08     8508.59   1142.05 o
   3   5   2     7174.12     7769.77   1097.51 o
   4   5   2     2978.33     2956.13    375.91 o
   5   5   2       89.94      126.46     16.81 o
   6   5   2      232.67      234.92     33.03 o
   7   5   2      295.31      292.62     32.81 o
  -8   6   2      186.87      215.31     23.00 o
  -7   6   2      354.94      365.82     31.19 o
  -6   6   2       60.71       56.89     13.02 o
  -5   6   2     2958.61     2831.93    116.60 o
  -4   6   2     2168.78     2405.51    113.90 o
  -3   6   2      700.93      850.03     55.43 o
  -2   6   2     7629.56     6213.83    576.58 o
  -1   6   2     1437.36     1023.09    151.04 o
   0   6   2      379.48      337.18     55.09 o
   1   6   2      132.20      255.99    109.27 o
   2   6   2     1698.20     2265.92    350.78 o
   3   6   2      372.97      619.43     85.20 o
   4   6   2      357.26      445.15     39.43 o
   5   6   2      446.32      490.80     63.39 o
   6   6   2      404.55      356.65     35.32 o
  -8   7   2      359.97      396.78     31.20 o
  -7   7   2     1184.13     1175.15     90.25 o
  -6   7   2        8.43        3.30     10.35 o
  -5   7   2      418.97      594.35     60.40 o
  -4   7   2     5011.75     5104.90    295.39 o
  -3   7   2     2785.04     2862.32    154.82 o
  -2   7   2     7820.47     5999.32    569.89 o
  -1   7   2     1242.85     1127.65     92.35 o
   0   7   2      720.62      952.13    126.51 o
   1   7   2      629.03      661.63     96.53 o
   2   7   2     1853.85     1938.87    278.65 o
   3   7   2     1518.45     1799.79    304.94 o
   4   7   2     2009.39     2368.38    402.05 o
   5   7   2       35.02      111.09     28.51 o
   6   7   2       14.73       29.26     20.09 o
  -8   8   2        8.75       20.67     14.22 o
  -7   8   2      752.25      795.40    110.17 o
  -6   8   2     1515.97     1595.70    123.46 o
  -5   8   2     1732.41     1826.92     90.00 o
  -4   8   2     3095.41     3202.41    151.22 o
  -3   8   2      359.73      347.39     27.22 o
  -2   8   2      857.59      838.77     57.55 o
  -1   8   2     3957.89     3489.57    130.07 o
   0   8   2     3968.88     4209.28    474.50 o
   1   8   2     2447.63     2691.30    430.77 o
   2   8   2      715.47      801.23    121.33 o
   3   8   2      283.52      417.41     45.47 o
   4   8   2     1132.75     1341.27    263.61 o
   5   8   2     3021.77     2500.05    381.49 o
   6   8   2      206.01      212.55     22.90 o
  -8   9   2        5.12        5.27     14.55 o
  -7   9   2       21.31       31.94     14.20 o
  -6   9   2       51.91       44.50     14.17 o
  -5   9   2      457.99      547.74     35.12 o
  -4   9   2      918.45      979.78     51.45 o
  -3   9   2      298.34      377.05     24.90 o
  -2   9   2       87.40       96.37     10.90 o
  -1   9   2      130.66      105.01     17.30 o
   0   9   2      329.22      405.32     35.44 o
   1   9   2      679.93      957.53    161.82 o
   2   9   2      327.28      448.48     55.88 o
   3   9   2      143.25      259.60     40.26 o
   4   9   2      153.89      186.74     23.79 o
   5   9   2      844.60      930.19    212.25 o
   6   9   2        5.09       28.13     19.11 o
  -8  10   2      142.94      144.48     21.38 o
  -7  10   2      279.84      339.18     40.55 o
  -6  10   2     1570.26     1713.40    205.38 o
  -5  10   2     4698.69     4630.07    218.14 o
  -4  10   2     4147.24     4373.75    205.02 o
  -3  10   2      327.08      274.43     21.79 o
  -2  10   2     1651.33     1677.86     71.85 o
  -1  10   2     2816.99     2487.51    103.36 o
   0  10   2     8896.17     9825.06    649.70 o
   1  10   2     4476.69     5161.68    610.60 o
   2  10   2       41.82       55.24      9.18 o
   3  10   2      143.34      212.38     36.93 o
   4  10   2      181.87      308.99     63.35 o
   5  10   2      501.69      523.64     95.35 o
   6  10   2     1343.72     1157.49    270.07 o
  -8  11   2      280.65      270.04     27.92 o
  -7  11   2       15.99       28.05     16.20 o
  -6  11   2      106.02      124.98     18.23 o
  -5  11   2       85.01      125.47     17.24 o
  -4  11   2      689.02      697.33     41.54 o
  -3  11   2      983.55      979.28     56.06 o
  -2  11   2      592.76      500.30     26.30 o
  -1  11   2     1068.00     1082.12     56.77 o
   0  11   2      354.31      375.30     18.56 o
   1  11   2     1154.97     1437.20    169.43 o
   2  11   2     1911.28     2189.64    342.64 o
   3  11   2      503.63      703.03     98.55 o
   4  11   2      910.06     1026.28    242.26 o
   5  11   2      290.89      395.74     76.57 o
   6  11   2        3.08        8.34     19.89 o
  -7  12   2      132.08      168.84     22.70 o
  -6  12   2      865.02      911.52     53.07 o
  -5  12   2       80.21       94.66     17.39 o
  -4  12   2     1287.40     1176.05     62.39 o
  -3  12   2      646.75      756.43     75.20 o
  -2  12   2      140.47      125.39     16.78 o
  -1  12   2     1183.97     1118.91     58.03 o
   0  12   2     3662.54     3812.34    149.31 o
   1  12   2     4190.43     4723.79    372.90 o
   2  12   2      566.33      676.49     78.52 o
   3  12   2       60.02      137.02     35.89 o
   4  12   2      767.08      942.31    195.24 o
   5  12   2      396.06      490.66    100.20 o
   6  12   2      121.83      126.66     51.82 o
  -7  13   2      394.51      487.63     54.09 o
  -6  13   2       54.29       60.84     18.88 o
  -5  13   2     1321.88     1293.21    123.02 o
  -4  13   2     2784.93     3084.44    148.66 o
  -3  13   2     5762.46     4418.81    617.47 o
  -2  13   2     2550.20     2237.83    139.10 o
  -1  13   2     4806.10     4763.51    225.00 o
   0  13   2       46.70       33.96      8.10 o
   1  13   2     1557.78     1672.23    154.99 o
   2  13   2     1555.06     1550.79    221.80 o
   3  13   2     1761.57     1816.01    335.04 o
   4  13   2     1171.81     1322.92    289.87 o
   5  13   2      215.21      292.56     55.78 o
  -7  14   2       26.45        9.90     18.17 o
  -6  14   2      114.14      132.73     21.16 o
  -5  14   2      124.48      145.16     20.34 o
  -4  14   2      472.77      574.45     38.96 o
  -3  14   2      281.70      412.24    212.65 o
  -2  14   2      473.71      439.90     25.24 o
  -1  14   2       82.51      121.64     24.35 o
   0  14   2       59.00       66.49      9.26 o
   1  14   2      109.33      212.80     52.69 o
   2  14   2       27.16       19.07      9.55 o
   3  14   2      154.77      243.78     68.01 o
   4  14   2        1.91        7.98     14.82 o
   5  14   2        4.13        3.11     20.16 o
  -7  15   2      307.76      368.63     33.13 o
  -6  15   2       43.41       50.08     20.07 o
  -5  15   2       11.74       21.52     17.00 o
  -4  15   2     3570.63     3972.63    409.23 o
  -3  15   2     3442.29     3187.96    151.22 o
  -2  15   2     1931.61     1934.07     95.84 o
  -1  15   2      221.91      198.72     14.58 o
   0  15   2      114.09      110.16     10.69 o
   1  15   2     1912.50     1887.99     87.23 o
   2  15   2     1011.07     1147.12    146.35 o
   3  15   2     2092.88     2071.21    355.91 o
   4  15   2     1565.46     1894.15    352.35 o
   5  15   2      480.57      690.40    136.23 o
  -6  16   2      360.40      413.69     40.53 o
  -5  16   2      532.19      553.00     39.53 o
  -4  16   2      377.00      464.46     43.12 o
  -3  16   2      347.23      373.45    117.22 o
  -2  16   2      133.72      128.63     18.22 o
  -1  16   2       97.83       81.42     11.61 o
   0  16   2      915.65      820.30     33.56 o
   1  16   2      588.38      604.03     33.18 o
   2  16   2      839.70      871.71    112.51 o
   3  16   2       29.13       52.08     22.24 o
   4  16   2       45.34       87.99     32.06 o
   5  16   2       36.28       34.72     23.58 o
  -6  17   2        2.92        3.76     18.15 o
  -5  17   2       20.18       30.44     17.84 o
  -4  17   2     1176.71     1297.10    106.58 o
  -3  17   2      797.22      838.74     49.70 o
  -2  17   2      930.27      973.65     55.21 o
  -1  17   2      214.40      184.54     14.94 o
   0  17   2        0.25        0.71      8.09 o
   1  17   2      296.58      343.22     33.87 o
   2  17   2       99.15      117.55     17.51 o
   3  17   2      123.41      121.29     18.13 o
   4  17   2      511.41      650.49    104.21 o
  -6  18   2      437.96      477.99     72.22 o
  -5  18   2      270.79      285.99     29.00 o
  -4  18   2      658.11      755.69     54.56 o
  -3  18   2      492.37      481.18     34.33 o
  -2  18   2       24.47       30.47     15.00 o
  -1  18   2     1345.80     1315.69     53.73 o
   0  18   2      790.21      769.60     32.45 o
   1  18   2     1349.79     1279.74     52.90 o
   2  18   2     1291.53     1307.56     85.48 o
   3  18   2       18.38       13.67     14.51 o
   4  18   2      417.21      546.67     79.72 o
  -5  19   2      175.42      196.01     25.26 o
  -4  19   2      146.66      146.11     21.78 o
  -3  19   2      338.70      303.80     26.96 o
  -2  19   2      712.08      644.58     41.73 o
  -1  19   2      118.73      204.83     43.33 o
   0  19   2       72.04       66.77     10.19 o
   1  19   2      253.53      280.87     21.17 o
   2  19   2       19.75       18.38     11.98 o
   3  19   2       42.78       42.28     21.12 o
  -5  20   2      420.19      482.15     38.14 o
  -4  20   2      202.52      210.78     24.96 o
  -3  20   2      183.92      208.72     23.76 o
  -2  20   2       26.77       36.01     16.34 o
  -1  20   2      408.26      405.53     23.27 o
   0  20   2      488.24      508.73     26.69 o
   1  20   2     1729.28     1606.01     64.92 o
   2  20   2      134.71      156.68     18.43 o
   3  20   2       76.97       84.59     19.63 o
  -4  21   2      566.45      508.56     38.00 o
  -3  21   2      418.86      372.19     30.81 o
  -2  21   2      671.02      693.67     44.54 o
  -1  21   2       59.36       83.14     12.74 o
   0  21   2        1.19        0.00     12.36 o
   1  21   2      156.61      166.26     16.11 o
   2  21   2      626.07      538.69     29.95 o
  -3  22   2       43.80       71.16     18.84 o
  -2  22   2       72.53       79.01     18.89 o
  -1  22   2      108.96       94.45     13.48 o
   0  22   2       68.74       69.53     14.95 o
   1  22   2       27.35       17.90     13.51 o
  -2  23   2     1283.29     1152.96     64.59 o
  -1  23   2      255.12      270.80     19.62 o
   0  23   2        8.52        7.12     13.04 o
  -9   1   3      344.54      351.63     37.49 o
  -8   1   3       11.19        0.06     12.09 o
  -1   0   4        6.38      100.10     42.50 o
  -3   0   6       17.36       28.38     15.78 o
  -5   0   8       69.44      154.34     26.27 o
  -7   1   3     1142.28     1035.61     54.14 o
  -6   1   3     4853.74     4814.13    311.83 o
  -5   1   3     2109.53     1759.81    147.87 o
  -4   1   3     1205.74      567.71     44.87 o
  -3   1   3      484.96      428.54     39.91 o
  -2   1   3     1982.70     1894.71    120.00 o
  -1   1   3      323.26      440.74     34.40 o
   0   1   3     2179.30     2241.00    148.35 o
   1   1   3     3303.54     3229.62    241.62 o
   2   1   3     1416.65     1416.99     63.63 o
   3   1   3      409.03      435.78     26.38 o
   4   1   3      145.22      137.72     16.48 o
   5   1   3     1663.43     1379.80     70.14 o
   6   1   3     2517.27     1909.75     89.62 o
  -9   2   3      431.95      491.08     46.22 o
  -8   2   3      162.95      178.91     15.47 o
  -7   2   3     1393.07     1198.96     61.25 o
  -6   2   3      309.37      320.58     27.44 o
  -5   2   3       74.70       87.75     12.38 o
  -3   2   3      828.47      644.27     29.44 o
  -2   2   3     5452.25     3909.78   1119.79 o
  -1   2   3     2516.93     2277.07    137.66 o
   0   2   3      891.82      937.86     89.84 o
   1   2   3     2231.97     2202.75    271.17 o
   2   2   3      480.95      513.19     54.00 o
   3   2   3      989.57     1081.21    125.19 o
   4   2   3       16.91        0.79     12.46 o
   5   2   3       62.45      102.61     17.44 o
   6   2   3       44.55       94.20     18.75 o
  -9   3   3       27.67       51.57     39.97 o
  -8   3   3       21.68       27.70     13.21 o
  -7   3   3      698.10      693.03     45.60 o
  -6   3   3      243.99      210.71     17.34 o
  -5   3   3      125.82       95.83      9.47 o
  -4   3   3     1008.72      944.01     58.03 o
  -3   3   3      279.44      204.72     25.81 o
  -2   3   3     3978.89     3892.07    164.67 o
  -1   3   3     4878.94     4956.03    241.84 o
   0   3   3      305.47      351.57     52.41 o
   1   3   3     2526.77     2535.88    413.19 o
   2   3   3       64.53       53.90      9.82 o
   3   3   3       92.54      151.00     30.24 o
   4   3   3       52.76       33.46     13.43 o
   5   3   3      243.76      215.33     21.57 o
   6   3   3      440.17      420.82     42.08 o
  -9   4   3      821.26      761.54     62.72 o
  -8   4   3     1160.86     1018.36     55.26 o
  -7   4   3     1591.57     1318.18     67.12 o
  -6   4   3     1702.30     1485.05     64.27 o
  -5   4   3       61.30       56.63      7.83 o
  -4   4   3     1044.93      939.06     82.36 o
  -3   4   3     8634.70     7853.01    332.18 o
  -2   4   3    10834.35     9623.20    391.04 o
  -1   4   3     2097.61     2056.25    192.05 o
   0   4   3      421.21      436.82     52.84 o
   1   4   3     1318.28     1344.61    193.58 o
   2   4   3     1509.25     1575.00    221.74 o
   3   4   3     2567.19     2549.02    332.24 o
   4   4   3      390.70      418.15     42.92 o
   5   4   3      148.80      141.40     24.22 o
   6   4   3       27.64       19.25     17.12 o
  -9   5   3       33.11       40.77     25.49 o
  -8   5   3        1.04       20.77     12.80 o
  -7   5   3      120.82      132.15     16.38 o
  -6   5   3        3.45        0.00     12.95 o
  -5   5   3      683.21      602.30     26.18 o
  -4   5   3      980.33      996.16     50.90 o
  -3   5   3      672.53      620.79    140.96 o
  -2   5   3     1248.43     1214.51     59.80 o
  -1   5   3      233.97      236.78     22.45 o
   0   5   3      935.48     1131.64    276.60 o
   1   5   3       50.15       49.86      6.64 o
   2   5   3      122.62      144.53     27.59 o
   3   5   3      263.89      404.08     75.93 o
   4   5   3       57.05       70.94     25.59 o
   5   5   3       79.82       78.50     23.57 o
   6   5   3       31.12        0.00     26.92 o
  -9   6   3      513.09      528.40     49.48 o
  -8   6   3      919.06      777.19     46.28 o
  -7   6   3      943.20      915.50     73.02 o
  -6   6   3       18.77       20.61     11.04 o
  -5   6   3      194.91      234.24     62.29 o
  -4   6   3     2371.92     2331.83    135.45 o
  -3   6   3     2827.82     2665.19    222.44 o
  -2   6   3    13142.50    11350.88    416.79 o
  -1   6   3     2939.03     2885.14    284.45 o
   0   6   3      545.21      724.69    124.64 o
   1   6   3       57.20       61.14      9.31 o
   2   6   3     2155.06     2107.54    387.76 o
   3   6   3     3460.46     3341.12    514.89 o
   4   6   3     1666.50     1719.98    295.80 o
   5   6   3       29.54       88.98     26.73 o
   6   6   3       40.85       20.11     21.89 o
  -8   7   3        4.56        2.85     12.77 o
  -7   7   3      935.81      898.29     66.06 o
  -6   7   3      458.24      481.23     31.58 o
  -5   7   3     2723.94     2622.73    133.65 o
  -4   7   3     1531.58     1401.78    100.05 o
  -3   7   3      523.75      511.27     56.46 o
  -2   7   3      134.00      141.63     10.05 o
  -1   7   3      202.60      175.06     22.44 o
   0   7   3     1373.10     1449.32    202.69 o
   1   7   3     1790.11     1790.36    312.25 o
   2   7   3     1063.72     1053.53    226.84 o
   3   7   3      161.21      212.92     30.07 o
   4   7   3     1401.72     1506.37    287.32 o
   5   7   3     2783.80     2659.46    434.85 o
   6   7   3      472.59      396.20     37.46 o
  -8   8   3      212.83      227.41     22.23 o
  -7   8   3      578.50      512.86     34.34 o
  -6   8   3      315.18      322.03     32.08 o
  -5   8   3      351.72      392.93     60.88 o
  -4   8   3      376.81      363.03     24.75 o
  -3   8   3      826.48      659.17     43.88 o
  -2   8   3      302.74      261.85     13.92 o
  -1   8   3      292.52      307.74     33.40 o
   0   8   3       19.23       25.10      6.81 o
   1   8   3      135.72      167.20     74.26 o
   2   8   3     1098.93     1251.63    209.56 o
   3   8   3      644.15      813.94    128.72 o
   4   8   3      771.33      951.94    167.88 o
   5   8   3      466.21      510.05     73.45 o
   6   8   3      205.10      156.33     26.41 o
  -8   9   3        4.72        4.98     13.99 o
  -7   9   3       81.28      108.10     19.21 o
  -6   9   3      397.57      449.73     30.70 o
  -5   9   3     1961.39     1935.26    128.16 o
  -4   9   3     2691.20     2569.23    239.76 o
  -3   9   3       14.97        6.82      6.11 o
  -2   9   3      615.17      533.40     23.80 o
  -1   9   3     3800.72     3762.01    167.36 o
   0   9   3    11527.85    12611.02   1701.21 o
   1   9   3     5163.03     5833.48    817.15 o
   2   9   3      882.83     1047.05    164.41 o
   3   9   3       99.37      141.22     19.56 o
   4   9   3      623.87      744.26    171.71 o
   5   9   3     2220.48     1921.58    337.93 o
  -8  10   3      100.91      112.13     18.88 o
  -7  10   3      154.91      141.87     19.09 o
  -6  10   3       45.96       45.85     14.07 o
  -5  10   3      824.74      911.88    139.79 o
  -4  10   3      424.24      448.67     29.85 o
  -3  10   3       42.39       31.74      9.32 o
  -2  10   3      846.19      819.15     34.05 o
  -1  10   3      267.37      318.93     61.48 o
   0  10   3      112.93      161.68     16.15 o
   1  10   3      416.54      586.28    105.13 o
   2  10   3       62.03      106.96     21.60 o
   3  10   3       26.42       70.79     17.63 o
   4  10   3       34.26       60.13     14.56 o
   5  10   3       72.62       92.17     28.20 o
  -8  11   3       50.71       56.50     17.72 o
  -7  11   3       89.00       99.05     21.71 o
  -6  11   3      539.97      556.18     36.63 o
  -5  11   3     1631.02     1591.54     82.00 o
  -4  11   3      829.32      801.57     73.87 o
  -3  11   3       33.62       19.88     11.50 o
  -2  11   3      510.02      412.48     26.59 o
  -1  11   3     2653.65     2592.28     98.04 o
   0  11   3     7357.31     7707.60    732.05 o
   1  11   3     3091.24     3558.41    447.37 o
   2  11   3       21.40       33.46     13.24 o
   3  11   3       29.57       56.09     14.08 o
   4  11   3     1111.92     1332.52    309.98 o
   5  11   3      681.21      695.79    101.66 o
  -8  12   3      193.93      201.38     24.40 o
  -7  12   3      367.92      445.76     71.06 o
  -6  12   3      374.30      401.17     30.48 o
  -5  12   3      225.04      214.00     21.19 o
  -4  12   3     1427.30     1353.38     84.55 o
  -3  12   3     1762.28     1501.49    161.09 o
  -2  12   3     3312.79     3151.17    119.03 o
  -1  12   3     3932.90     4151.05    162.55 o
   0  12   3      221.59      287.60     28.59 o
   1  12   3     1017.88     1040.93    124.75 o
   2  12   3      503.56      577.81     97.22 o
   3  12   3     1364.29     1599.55    293.78 o
   4  12   3      450.89      592.30    118.99 o
   5  12   3      228.24      223.84     58.12 o
  -7  13   3       50.50       58.24     24.11 o
  -6  13   3       10.31       25.99     15.77 o
  -5  13   3       61.24       60.30     15.15 o
  -4  13   3      907.73      943.48     52.82 o
  -3  13   3      151.21      160.33     13.38 o
  -2  13   3       90.73       85.81     10.43 o
  -1  13   3      738.22      812.03     35.40 o
   0  13   3     1974.16     2037.12     97.17 o
   1  13   3      860.04      980.81    134.78 o
   2  13   3       77.14      103.34     19.43 o
   3  13   3      151.08      337.95     85.69 o
   4  13   3      274.65      369.21     98.19 o
   5  13   3      174.02      196.31     27.65 o
  -7  14   3      721.37      712.98     46.86 o
  -6  14   3      567.69      601.36     58.63 o
  -5  14   3      451.24      490.98     34.53 o
  -4  14   3     1174.80     1265.25    108.69 o
  -3  14   3     2726.83     2425.43    210.38 o
  -2  14   3     1188.26     1165.65     47.84 o
  -1  14   3     2368.81     2286.24     87.61 o
   0  14   3       21.57       23.74      9.14 o
   1  14   3      118.39      141.20     12.36 o
   2  14   3     1096.18     1267.18    178.42 o
   3  14   3     2896.27     3307.03    722.54 o
   4  14   3     1929.14     2253.59    564.88 o
  -7  15   3       53.21       70.43     25.76 o
  -6  15   3      265.39      278.33     27.30 o
  -5  15   3       17.16       18.75     18.52 o
  -4  15   3       62.22       56.01     15.79 o
  -3  15   3      183.69      159.08     28.26 o
  -2  15   3      182.88      165.60     13.71 o
  -1  15   3      130.19      157.55     25.45 o
   0  15   3      355.77      355.77     19.92 o
   1  15   3      475.98      469.35     22.78 o
   2  15   3      201.91      221.18     26.12 o
   3  15   3      146.11      273.44     64.53 o
   4  15   3       37.65       62.55     21.94 o
  -7  16   3      215.79      260.86     46.59 o
  -6  16   3      186.82      220.49     41.69 o
  -5  16   3       35.19       45.68     17.54 o
  -4  16   3      749.63      760.64     46.31 o
  -3  16   3      709.91      629.13     40.16 o
  -2  16   3     2680.40     2530.56     96.85 o
  -1  16   3     1061.51      994.96     43.15 o
   0  16   3        0.81        0.00      8.20 o
   1  16   3      121.57      160.46     22.92 o
   2  16   3      305.46      420.59     94.73 o
   3  16   3     1208.42     1408.80    289.14 o
   4  16   3     1372.59     1640.68    353.90 o
  -6  17   3      374.77      425.39     35.63 o
  -5  17   3      371.88      394.88     32.65 o
  -4  17   3      246.70      253.98     30.35 o
  -3  17   3       27.95       31.85     15.11 o
  -2  17   3     1912.28     1917.04     84.21 o
  -1  17   3     1987.66     1942.59     76.64 o
   0  17   3     1239.70     1223.95     46.52 o
   1  17   3      286.80      325.34     37.12 o
   2  17   3       61.71       69.87     12.85 o
   3  17   3       27.73       54.82     29.87 o
  -6  18   3      134.38      145.17     31.54 o
  -5  18   3       78.71       79.47     20.03 o
  -4  18   3       50.71       48.74     18.17 o
  -3  18   3       11.09       21.17     15.45 o
  -2  18   3       98.19      120.61     14.73 o
  -1  18   3      351.32      371.07     27.03 o
   0  18   3       12.72        5.03      9.18 o
   1  18   3      112.54      120.67     15.26 o
   2  18   3       71.07       65.33     13.25 o
   3  18   3       38.23       91.87     32.97 o
  -5  19   3      314.94      323.79     30.31 o
  -4  19   3      669.22      608.07     41.81 o
  -3  19   3        4.22        9.03     16.21 o
  -2  19   3      254.47      265.37     20.85 o
  -1  19   3     1245.55     1154.23     49.29 o
   0  19   3      734.68      718.02     31.65 o
   1  19   3     1757.68     1607.28     97.82 o
   2  19   3       40.76       51.99     13.26 o
  -5  20   3      133.17      122.65     22.64 o
  -4  20   3       93.06       91.77     19.87 o
  -3  20   3      734.26      743.01     50.91 o
  -2  20   3      132.77      151.60     17.27 o
  -1  20   3       95.62      142.18     27.18 o
   0  20   3       26.68       44.15     10.57 o
   1  20   3      209.70      212.10     18.79 o
   2  20   3      310.37      314.59     40.64 o
  -4  21   3      140.69      153.21     23.74 o
  -3  21   3       19.78       23.95     17.39 o
  -2  21   3       75.39       87.95     15.12 o
  -1  21   3      231.43      243.62     19.94 o
   0  21   3      321.80      313.27     21.34 o
   1  21   3      315.19      312.55     21.56 o
  -3  22   3      284.74      272.74     23.37 o
  -2  22   3      801.10      808.02     52.36 o
  -1  22   3      432.46      420.28     27.72 o
   0  22   3       56.83       38.05     16.38 o
  -9   0   4      439.19      430.48     36.20 o
  -8   0   4      370.03      344.48     29.64 o
  -7   0   4     2361.30     1863.90    161.78 o
  -6   0   4     6516.22     6225.77    375.34 o
  -5   0   4     3517.20     3338.95    202.46 o
  -4   0   4     3606.34     3812.95    229.43 o
  -3   0   4      292.36      334.93     42.97 o
  -2   0   4      666.47      729.89     75.83 o
  -1   0   4      147.72       98.79     25.28 o
   0   0   4     4563.67     4579.02    276.59 o
   1   0   4     6655.44     6614.29    396.96 o
   2   0   4      548.01      569.48     43.95 o
   3   0   4        1.17       16.54     17.53 o
   4   0   4      758.52      682.91     54.70 o
   5   0   4     1069.38      844.13     67.15 o
  -9   1   4       15.20        3.42      9.67 o
  -8   1   4       65.39       75.99     11.25 o
  -7   1   4      675.25      625.37     44.47 o
  -6   1   4       33.01       81.12     24.33 o
  -5   1   4      164.51      245.75    106.64 o
  -4   1   4      850.47      824.72     44.64 o
  -3   1   4     1271.86     1441.76     94.40 o
  -2   1   4     2905.41     3380.75    212.08 o
  -1   1   4      261.99      252.48     16.56 o
   0   1   4     1053.53     1666.19    104.18 o
   2   1   4      247.31      207.97     16.59 o
   3   1   4      451.95      405.24     27.22 o
   4   1   4        4.70       17.20     13.88 o
   5   1   4       56.46       74.63     18.41 o
  -9   2   4       96.69      113.30     14.23 o
  -8   2   4       20.51       24.03     12.35 o
  -7   2   4      283.29      286.85     24.13 o
  -6   2   4     1058.05      950.37     43.46 o
  -5   2   4     2246.18     2068.19     89.66 o
  -4   2   4     3449.24     2977.63    143.20 o
  -3   2   4      270.06      229.41     67.14 o
  -2   2   4     1545.65     1662.60    159.56 o
  -1   2   4     4629.19     4204.11    203.26 o
   0   2   4     9608.35    10249.25    846.63 o
   1   2   4     4261.04     4116.71    395.68 o
   2   2   4        8.34       16.10     10.58 o
   3   2   4       16.07       24.07     13.04 o
   4   2   4       63.75       57.66     21.94 o
   5   2   4      787.57      668.66     62.80 o
  -9   3   4      400.73      399.61     24.65 o
  -8   3   4     1210.78     1076.55     63.74 o
  -7   3   4     1860.74     1550.59     67.67 o
  -6   3   4     1905.32     1621.51     69.87 o
  -5   3   4      686.43      784.18     79.62 o
  -4   3   4     1140.07      973.78     51.68 o
  -3   3   4     8213.46     8056.18    505.99 o
  -2   3   4     3526.26     3506.47    219.70 o
  -1   3   4     4937.36     5138.88    239.16 o
   0   3   4       26.96       21.48      9.29 o
   1   3   4      280.45      257.62     21.33 o
   2   3   4     1176.51     1062.29    165.09 o
   3   3   4      533.14      507.74     56.41 o
   4   3   4      422.35      399.33     40.86 o
   5   3   4      452.97      404.21     39.54 o
  -9   4   4      164.23      154.07     25.50 o
  -8   4   4      108.42      119.87     16.79 o
  -7   4   4     1351.16     1201.62     61.82 o
  -6   4   4       36.19       23.51      8.93 o
  -5   4   4      400.39      376.89     21.41 o
  -4   4   4      876.94      778.89     31.84 o
  -3   4   4      527.54      372.56     20.38 o
  -2   4   4     2145.56     2110.50    124.01 o
  -1   4   4      723.08      639.07     33.95 o
   0   4   4      397.83      417.04     48.39 o
   1   4   4      309.96      311.83     66.90 o
   2   4   4      133.57      126.45     14.22 o
   3   4   4       41.70       79.60     18.15 o
   4   4   4       71.14       78.22     17.06 o
   5   4   4      270.30      233.68     24.12 o
  -9   5   4      212.89      259.01     24.87 o
  -8   5   4     1633.44     1411.41     72.51 o
  -7   5   4     1379.62     1175.31     60.87 o
  -6   5   4      246.18      232.34     15.49 o
  -5   5   4      234.74      240.32     14.98 o
  -4   5   4      847.36      725.28     42.50 o
  -3   5   4     7792.15     6876.43    253.57 o
  -2   5   4    10981.37    10926.06    604.84 o
  -1   5   4      607.13      503.36     24.55 o
   0   5   4       36.86       24.69      5.87 o
   1   5   4       44.86       25.13      9.75 o
   2   5   4     2565.11     3174.92    195.34 o
   3   5   4     2078.92     1944.44    298.54 o
   4   5   4      860.64      828.17    128.75 o
   5   5   4       43.44       40.20     17.98 o
  -9   6   4       32.22       19.32     14.14 o
  -8   6   4      257.11      316.84     35.81 o
  -7   6   4      766.06      694.65     40.09 o
  -6   6   4      169.73      168.23     16.04 o
  -5   6   4      157.36      171.91     12.80 o
  -4   6   4      138.65      148.35     11.56 o
  -3   6   4      485.66      449.72     41.99 o
  -2   6   4      983.80      956.74     84.68 o
  -1   6   4      718.91      751.31     71.97 o
   0   6   4       51.15       71.41      7.85 o
   1   6   4     1614.64     1734.94    266.89 o
   2   6   4      742.61      809.33    169.43 o
   3   6   4      675.52      733.86    126.15 o
   4   6   4     1004.02      993.75    183.75 o
   5   6   4       27.15       22.89     17.81 o
  -9   7   4      201.99      202.34     25.07 o
  -8   7   4      627.89      631.73     39.27 o
  -7   7   4      928.93      918.24     50.22 o
  -6   7   4       50.39       62.92     12.84 o
  -5   7   4       78.26       69.50     12.45 o
  -4   7   4      418.66      388.15     22.50 o
  -3   7   4      143.60      116.12      9.65 o
  -2   7   4      598.92      489.34     66.92 o
  -1   7   4      154.70      149.12     18.64 o
   0   7   4       56.76       55.60      7.97 o
   1   7   4      248.63      400.63     84.87 o
   2   7   4     1530.82     1690.96    294.80 o
   3   7   4      763.31      887.65    139.55 o
   4   7   4      681.80      736.49    108.41 o
   5   7   4       96.55       78.06     18.43 o
  -8   8   4      263.04      279.84     23.99 o
  -7   8   4       98.47      101.49     15.37 o
  -6   8   4      967.07      896.38     53.77 o
  -5   8   4     1900.01     1787.88     76.79 o
  -4   8   4      938.30      784.43     53.16 o
  -3   8   4      249.21      246.49     14.89 o
  -2   8   4      290.94      308.45     36.79 o
  -1   8   4     2692.16     2592.52    263.45 o
   0   8   4     5532.35     6186.79    846.84 o
   1   8   4     2664.91     2928.93    450.66 o
   2   8   4     2144.63     2564.11    462.54 o
   3   8   4      150.64      203.13     24.54 o
   4   8   4      549.86      639.56    110.41 o
   5   8   4     1848.25     1489.54    258.81 o
  -8   9   4       46.76       44.44     15.19 o
  -7   9   4        3.87        3.68     11.95 o
  -6   9   4       20.22       24.88     11.94 o
  -5   9   4      273.66      243.70     24.65 o
  -4   9   4      311.88      301.60     41.55 o
  -3   9   4       15.69        8.84      6.69 o
  -2   9   4       33.36       27.48      8.72 o
  -1   9   4      267.61      259.52     94.35 o
   0   9   4      101.12      132.41     23.38 o
   1   9   4      562.73      680.75    122.90 o
   2   9   4      418.90      512.73     90.44 o
   3   9   4      121.52      193.07     40.82 o
   4   9   4      176.24      164.85     20.45 o
   5   9   4       58.89      107.62     23.43 o
  -8  10   4        0.47        0.00     13.34 o
  -7  10   4      128.99      158.59     19.13 o
  -6  10   4      680.15      672.58     60.67 o
  -5  10   4     2531.30     2516.91    128.60 o
  -4  10   4      824.08      771.84     42.74 o
  -3  10   4       93.06       87.50      9.31 o
  -2  10   4       87.20       92.03      9.94 o
  -1  10   4     2646.00     2674.84    154.78 o
   0  10   4     5171.20     5759.86    789.55 o
   1  10   4     2849.24     3146.36    451.89 o
   2  10   4      817.58     1038.27    222.74 o
   3  10   4       52.76       60.93     16.65 o
   4  10   4      522.24      553.00    150.23 o
  -8  11   4      109.87      127.22     19.62 o
  -7  11   4      370.98      472.25     33.42 o
  -6  11   4      257.35      290.30     26.50 o
  -5  11   4      237.25      236.86     20.13 o
  -4  11   4      358.22      375.61     29.70 o
  -3  11   4      597.18      525.57     25.30 o
  -2  11   4     2613.32     2370.38     90.66 o
  -1  11   4      369.36      356.05     67.58 o
   0  11   4       13.35       33.71     13.58 o
   1  11   4      165.64      176.59     39.33 o
   2  11   4      531.80      680.53    129.43 o
   3  11   4      275.54      322.18     50.67 o
   4  11   4       58.81       67.12     25.36 o
  -8  12   4        3.85        6.16     15.66 o
  -7  12   4       37.64       40.13     15.63 o
  -6  12   4      457.13      458.66     50.97 o
  -5  12   4     1631.47     1580.76     79.73 o
  -4  12   4      299.39      305.04     23.45 o
  -3  12   4      135.60      136.98     13.10 o
  -2  12   4       26.33       32.27     10.22 o
  -1  12   4      288.55      296.31     35.29 o
   0  12   4     2773.82     3093.66    366.46 o
   1  12   4      291.50      335.97     48.86 o
   2  12   4      501.14      566.23    100.74 o
   3  12   4       63.26      116.05     47.70 o
   4  12   4      218.95      214.82     43.04 o
  -7  13   4      704.82      786.29     48.71 o
  -6  13   4      638.70      576.58     39.00 o
  -5  13   4      661.31      673.53     41.22 o
  -4  13   4      226.55      208.88     19.87 o
  -3  13   4      678.17      641.48     30.00 o
  -2  13   4      275.75      228.97     17.82 o
  -1  13   4     1240.82     1190.89     49.03 o
   0  13   4        1.67        2.44      9.97 o
   1  13   4      201.61      258.92     38.44 o
   2  13   4      922.82     1103.56    212.02 o
   3  13   4     1625.98     1624.46    406.20 o
   4  13   4      370.83      411.43     89.90 o
  -7  14   4       35.72       40.68     18.04 o
  -6  14   4      276.36      288.16     26.38 o
  -5  14   4        9.65       16.02     19.04 o
  -4  14   4        3.43        6.06     12.62 o
  -3  14   4      119.45       98.81     14.16 o
  -2  14   4       24.57       25.10     10.35 o
  -1  14   4       46.30       33.56     10.44 o
   0  14   4        2.12        3.53     10.05 o
   1  14   4      127.30      180.95     36.48 o
   2  14   4      163.85      190.45     38.51 o
   3  14   4      118.16      184.94     85.59 o
  -7  15   4      525.72      588.13     41.48 o
  -6  15   4       39.37       59.43     18.60 o
  -5  15   4      142.36      139.39     32.41 o
  -4  15   4       48.86       32.51     14.22 o
  -3  15   4      338.25      307.31     21.33 o
  -2  15   4     2486.56     2364.75     90.60 o
  -1  15   4       95.45       85.23     11.90 o
   0  15   4        3.59        7.18     10.11 o
   1  15   4      162.47      163.00     15.23 o
   2  15   4      890.59      963.22    245.43 o
   3  15   4     1964.04     1900.09    474.22 o
  -7  16   4      116.32      125.06     22.18 o
  -6  16   4      361.58      438.77     34.79 o
  -5  16   4      236.22      294.17     36.42 o
  -4  16   4      391.52      414.61     31.00 o
  -3  16   4       20.88       13.72     11.84 o
  -2  16   4     1350.75     1299.47     53.34 o
  -1  16   4     1042.13     1050.53     45.40 o
   0  16   4     1223.11     1280.14     83.78 o
   1  16   4      628.21      671.50     75.11 o
   2  16   4      186.53      273.52     73.55 o
   3  16   4       15.12       34.01     25.05 o
  -6  17   4       38.83       32.94     21.10 o
  -5  17   4      117.67      126.96     21.28 o
  -4  17   4       99.05       89.61     15.99 o
  -3  17   4       80.64       73.90     14.05 o
  -2  17   4      750.92      772.40     40.41 o
  -1  17   4      335.22      376.21     22.30 o
   0  17   4        0.27        5.37     10.91 o
   1  17   4       21.65       40.54     12.50 o
   2  17   4      167.98      247.73     42.83 o
   9   0  -4       18.97       28.65     13.67 o
   7   0  -2        6.38        5.89     13.06 o
   3   0   2      109.67       79.31     26.23 o
   1   0   4      287.50      309.13     48.98 o
  -6  18   4      666.05      671.97     46.72 o
  -5  18   4     1670.89     1580.31     82.83 o
  -4  18   4     1206.03     1198.61     58.12 o
  -3  18   4      112.82      108.06     15.84 o
  -2  18   4      500.76      563.92     32.61 o
  -1  18   4     1286.07     1280.88     54.13 o
   0  18   4     2040.73     2214.75     88.86 o
   1  18   4      439.21      363.72     41.78 o
   2  18   4       93.34      113.44     23.61 o
  -5  19   4       55.07       69.10     19.59 o
  -4  19   4        4.17       14.83     14.34 o
  -3  19   4        9.48        0.00     16.46 o
  -2  19   4       15.31        8.31     12.46 o
  -1  19   4      114.67      132.39     20.54 o
   0  19   4       23.31       46.48     12.19 o
   1  19   4      144.66      173.62     32.20 o
  -4  20   4      295.53      295.65     24.61 o
  -3  20   4        4.68        8.09     13.34 o
  -2  20   4      337.03      290.51     22.49 o
  -1  20   4      729.73      774.24     41.28 o
   0  20   4      928.13      881.04     41.63 o
   1  20   4      961.25      871.20     60.98 o
  -3  21   4      116.40       99.67     17.10 o
  -2  21   4      108.03      126.05     16.54 o
  -1  21   4       26.11       35.40     13.35 o
   0  21   4       52.78       89.53     15.96 o
  -9   1   5      223.65      234.56     17.61 o
  -8   1   5        4.17        0.00     11.39 o
  -7   1   5      210.03      211.41     15.83 o
  -6   1   5     2256.96     2348.58    102.33 o
  -5   1   5     6183.09     6660.58    305.51 o
  -4   1   5     4442.35     4452.90    278.53 o
  -3   1   5      877.64      966.56     68.89 o
  -2   1   5      244.71      234.30     27.54 o
  -1   1   5     2229.64     2415.26    221.18 o
   0   1   5    13747.72    13816.23    826.20 o
   1   1   5     3549.76     3215.40    139.67 o
   2   1   5     1301.76     1210.75     57.88 o
   3   1   5        5.66        4.80     15.87 o
   4   1   5      365.40      309.28     37.08 o
  -9   2   5       48.25       36.64     12.06 o
  -8   2   5      174.86      192.53     19.52 o
  -7   2   5      523.06      506.68     25.13 o
  -6   2   5      101.30      109.56     26.64 o
  -5   2   5      654.79      733.12     56.92 o
  -4   2   5     1871.08     1977.91    128.24 o
  -3   2   5     1761.47     1841.52    120.72 o
  -2   2   5      120.87      103.49     19.52 o
  -1   2   5      454.55      468.60     34.19 o
   0   2   5      398.17      578.25     63.98 o
   1   2   5      249.58      265.11     21.75 o
   2   2   5      520.90      525.46     31.64 o
   3   2   5      608.61      596.10     45.20 o
   4   2   5      400.35      368.61     41.55 o
  -9   3   5      153.92      143.07     15.76 o
  -8   3   5       64.04       65.15     12.23 o
  -7   3   5      301.32      285.84     16.85 o
  -6   3   5       22.45        5.19      7.16 o
  -5   3   5     1399.35     1272.64    200.01 o
  -4   3   5     2124.67     2114.78    137.04 o
  -3   3   5      789.81      775.42     58.29 o
  -2   3   5       18.08       23.79     16.07 o
  -1   3   5     2518.32     2574.31    111.25 o
   0   3   5     2260.74     2065.30    170.16 o
   1   3   5     1076.19      801.08    220.55 o
   2   3   5       28.87       35.87     13.32 o
   3   3   5      127.22      123.16     17.30 o
   4   3   5      265.40      279.42     39.62 o
  -9   4   5      232.46      283.28     28.27 o
  -8   4   5     1119.93     1039.68     48.90 o
  -7   4   5      228.94      219.51     14.18 o
  -6   4   5       56.86       45.30      8.65 o
  -5   4   5      219.44      114.18     59.88 o
  -4   4   5      959.89      848.59     40.07 o
  -3   4   5     6006.69     6056.96    291.50 o
  -2   4   5     1888.46      369.92    777.46 o
  -1   4   5     1803.95     1756.16     78.62 o
   0   4   5        8.01        3.40      6.26 o
   1   4   5      258.65      251.82     22.07 o
   2   4   5     1710.69     1818.32    231.22 o
   3   4   5     1033.86     1064.77    142.88 o
   4   4   5     1157.87      993.69    119.35 o
  -9   5   5      163.24      138.05     25.92 o
  -8   5   5       12.95       25.91     11.17 o
  -7   5   5       15.05       20.60      9.36 o
  -6   5   5       16.31        3.80      7.61 o
  -5   5   5       33.40       29.81      6.95 o
  -4   5   5      143.01      135.81     10.30 o
  -3   5   5      697.91      548.05     28.09 o
  -2   5   5      281.07      284.68     24.63 o
  -1   5   5      536.53      534.51     28.72 o
   0   5   5      759.50      756.69     65.81 o
   1   5   5      297.88      331.74     32.47 o
   2   5   5      320.97      329.57     26.82 o
   3   5   5       64.65       81.44     16.46 o
   4   5   5        3.43       32.88     17.44 o
  -9   6   5      173.22      202.46     20.03 o
  -8   6   5     1261.17     1117.97     58.97 o
  -7   6   5     1094.53      941.73     44.86 o
  -6   6   5      112.70      119.00     11.32 o
  -5   6   5      173.40      165.80     11.60 o
  -4   6   5     1925.14     1830.55     81.86 o
  -3   6   5     2236.35     1959.00     94.57 o
  -2   6   5     2118.21     2004.82     97.28 o
  -1   6   5      210.23      232.61     26.36 o
   0   6   5       33.31       34.01      7.72 o
   1   6   5      533.73      594.55     55.50 o
   2   6   5     1694.22     1921.28    302.82 o
   3   6   5     1132.38     1082.38    155.70 o
   4   6   5     1706.98     1366.15    182.59 o
  -9   7   5       12.72        4.82     12.89 o
  -8   7   5       43.24       79.31     23.24 o
  -7   7   5      969.83      797.14     44.72 o
  -6   7   5     1186.98     1041.01     56.16 o
  -5   7   5     1414.67     1305.25     52.24 o
  -4   7   5      484.98      426.10     21.51 o
  -3   7   5     1055.95      969.13     63.67 o
  -2   7   5       55.96       35.32     13.39 o
  -1   7   5     1586.23     1671.18    143.52 o
   0   7   5      685.18      711.23     99.12 o
   1   7   5     1100.90     1292.42    219.73 o
   2   7   5     1515.96     1461.86    217.91 o
   3   7   5       67.81       77.49     18.79 o
   4   7   5      150.20      166.89     20.72 o
  -8   8   5      227.86      262.80     30.96 o
  -7   8   5      161.30      154.13     17.29 o
  -6   8   5      163.21      145.48     13.91 o
  -5   8   5      209.64      181.11     15.27 o
  -4   8   5       20.55       24.84      7.56 o
  -3   8   5      395.41      365.05     25.22 o
  -2   8   5      582.97      642.96     58.77 o
  -1   8   5      847.35      873.43     90.20 o
   0   8   5      289.28      272.97     37.76 o
   1   8   5      788.49      937.14    148.68 o
   2   8   5      777.92      835.93    122.50 o
   3   8   5      248.03      252.82     27.96 o
   4   8   5       10.60        9.32     16.12 o
  -8   9   5        4.39        0.00     12.99 o
  -7   9   5       73.67       71.05     14.93 o
  -6   9   5     1530.97     1475.44     74.16 o
  -5   9   5     1549.20     1443.08     63.80 o
  -4   9   5      681.46      587.77     27.27 o
  -3   9   5      755.06      744.21     32.63 o
  -2   9   5       82.58       76.03      9.82 o
  -1   9   5     2110.75     2237.07    227.94 o
   0   9   5     2261.64     2393.78    374.33 o
   1   9   5     1118.66     1340.79    236.65 o
   2   9   5     1514.22     1623.22    271.45 o
   3   9   5        3.96        0.00     14.54 o
   4   9   5       84.58      104.31     23.90 o
  -8  10   5       55.08       56.24     15.87 o
  -7  10   5       12.45        0.24     16.96 o
  -6  10   5      125.35      130.42     14.64 o
  -5  10   5      232.95      205.54     16.04 o
  -4  10   5      139.64      126.38     11.14 o
  -3  10   5       20.29       21.19      8.70 o
  -2  10   5      371.83      356.16     21.51 o
  -1  10   5      141.66      105.81     13.31 o
   0  10   5        2.93        1.69      9.49 o
   1  10   5      173.08      193.20     45.10 o
   2  10   5       19.14       24.76     20.66 o
   3  10   5       42.62       50.03     16.70 o
  -8  11   5        3.79        0.00     14.35 o
  -7  11   5       65.39       59.19     15.71 o
  -6  11   5     1819.08     1784.21     78.76 o
  -5  11   5     1456.23     1332.61     60.27 o
  -4  11   5      294.38      306.45     17.79 o
  -3  11   5      169.75      176.95     13.46 o
  -2  11   5      248.97      278.96     29.89 o
  -1  11   5      100.21       86.83     14.94 o
   0  11   5      104.05      101.85     12.60 o
   1  11   5      572.82      642.33    117.62 o
   2  11   5      239.78      334.11     60.66 o
   3  11   5       77.75       66.49     24.26 o
  -8  12   5      161.02      165.39     21.84 o
  -7  12   5      610.61      596.74     39.59 o
  -6  12   5      364.47      388.39     25.58 o
  -5  12   5       38.94       32.75     11.15 o
  -4  12   5      399.34      379.83     31.92 o
  -3  12   5      973.39      920.61     46.74 o
  -2  12   5      553.24      540.01     35.39 o
  -1  12   5      390.02      414.46     29.72 o
   0  12   5        0.48        0.00     10.30 o
   1  12   5      389.70      434.79     98.69 o
   2  12   5     1388.19     1519.80    289.78 o
   3  12   5      633.12      673.29    139.56 o
  -7  13   5       30.54       14.15     17.19 o
  -6  13   5      287.46      300.03     22.78 o
  -5  13   5        7.43       17.91     16.25 o
  -4  13   5        7.53       12.80     10.47 o
  -3  13   5       78.88       81.50     20.12 o
  -2  13   5       46.69       39.71     10.20 o
  -1  13   5      123.48      114.11     12.81 o
   0  13   5       65.61       56.25     12.19 o
   1  13   5       59.99       68.28     21.62 o
   2  13   5      334.87      395.90     93.08 o
   3  13   5      160.67      232.91     72.55 o
  -7  14   5      589.39      637.44     42.71 o
  -6  14   5      246.25      287.31     23.05 o
  -5  14   5       50.05       63.29     13.77 o
  -4  14   5       66.22       56.20     12.51 o
  -3  14   5     1696.93     1629.21     79.30 o
  -2  14   5     1131.17     1185.21     49.58 o
  -1  14   5      507.54      500.81     29.42 o
   0  14   5       53.33       42.67     12.25 o
   1  14   5      223.75      305.99     66.27 o
   2  14   5     1219.55     1347.98    302.60 o
  -7  15   5       13.77        7.77     16.88 o
  -6  15   5      153.56      178.79     19.77 o
  -5  15   5      420.44      420.95     27.90 o
  -4  15   5      270.42      254.77     20.00 o
  -3  15   5      121.40      151.43     34.23 o
  -2  15   5      182.76      176.90     15.02 o
  -1  15   5       10.35       11.87     10.84 o
   0  15   5      525.41      535.95     68.00 o
   1  15   5       89.82      151.72     25.27 o
   2  15   5       34.78       56.12     21.18 o
  -6  16   5       19.07       19.09     15.01 o
  -5  16   5      330.37      315.33     32.61 o
  -4  16   5      165.08      132.07     15.91 o
  -3  16   5      609.46      612.46     36.80 o
  -2  16   5     2357.58     2355.20     91.34 o
  -1  16   5      179.91      200.72     17.91 o
   0  16   5       13.31        5.16     12.20 o
   1  16   5      443.90      487.00     81.36 o
   2  16   5      854.75      863.14    157.72 o
  -6  17   5      445.49      498.26     33.04 o
  -5  17   5      484.17      524.95     32.75 o
  -4  17   5     1139.25     1106.94     56.69 o
  -3  17   5      206.51      209.68     19.31 o
  -2  17   5       13.81       24.62     11.35 o
  -1  17   5      397.71      374.49     22.97 o
   0  17   5      685.53      748.30     45.17 o
   1  17   5      391.81      418.35     62.30 o
  -5  18   5       95.41       88.09     17.15 o
  -4  18   5        1.62        7.38     13.32 o
  -3  18   5       62.39       59.31     14.49 o
  -2  18   5       22.62       14.41     12.48 o
  -1  18   5       29.76       37.76     12.04 o
   0  18   5       13.83        9.96     12.54 o
   1  18   5      102.34      131.22     24.08 o
  -5  19   5     1300.43     1347.79     65.48 o
  -4  19   5      809.06      780.18     42.80 o
  -3  19   5      118.31      122.96     17.04 o
  -2  19   5       22.69       47.46     13.77 o
  -1  19   5      745.42      755.50     37.04 o
   0  19   5      414.46      450.11     26.78 o
  -3  20   5      123.51      131.23     17.51 o
  -2  20   5       82.32       90.56     15.45 o
  -1  20   5       84.95       99.34     15.87 o
  -9   0   6      285.68      271.10     33.81 o
  -8   0   6       95.13       86.58     27.49 o
  -7   0   6      358.16      391.80     53.08 o
  -1   0   6       66.70       92.89     33.81 o
  -3   0   8        1.12        0.00     18.45 o
   9   0  -2       16.38       13.90     15.80 o
   7   0   0        7.19       13.27     23.07 o
   5   0   2       31.37       22.12     27.81 o
   3   0   4        0.05        0.00     31.60 o
  -6   0   6     1437.24     1640.82    154.19 o
  -5   0   6     1333.41     1275.88    123.86 o
  -4   0   6     2180.29     2694.26    246.77 o
  -3   0   6      401.83      410.13     56.56 o
  -2   0   6      118.27       91.00     34.76 o
  -1   0   6     1544.04     1200.17     62.05 o
   0   0   6     2669.50     2598.18    216.75 o
   1   0   6       62.24       93.21     39.81 o
   1   0   6     1440.83     1228.60     83.15 o
   2   0   6      849.21      746.46     91.47 o
   3   0   6       30.35        9.39     23.35 o
  -9   1   6       56.62       65.17     14.96 o
  -8   1   6       40.01       40.60     12.07 o
  -7   1   6      816.46      834.21     61.59 o
  -6   1   6       54.08       91.79     27.33 o
  -5   1   6      119.84       91.93     19.76 o
  -4   1   6      847.10      975.40     72.49 o
  -3   1   6      102.05       94.16     22.68 o
  -2   1   6      144.39      154.23     27.02 o
  -1   1   6      163.35      147.44     19.92 o
   0   1   6        1.75        4.32     19.43 o
   1   1   6      296.15      315.09     22.45 o
   2   1   6       92.10      107.34     16.79 o
   3   1   6      485.38      433.06     46.56 o
  -9   2   6      306.00      266.14     42.02 o
  -8   2   6       86.25      100.83     17.12 o
  -7   2   6       26.60       39.05     20.54 o
  -6   2   6       72.93       49.77     16.91 o
  -5   2   6     1598.29     1777.60    118.43 o
  -4   2   6     1105.29     1258.10     88.33 o
  -3   2   6      767.70      929.35    116.28 o
  -2   2   6       16.25       16.12     25.44 o
  -1   2   6      824.32      533.90    104.66 o
   0   2   6     2400.84     2228.71    117.80 o
   1   2   6     1163.81     1217.23    104.48 o
   2   2   6      376.96      345.73     25.57 o
   3   2   6       36.86       77.64     24.13 o
  -9   3   6      578.44      510.15     40.67 o
  -8   3   6      434.51      446.81     40.29 o
  -7   3   6       13.40       15.02     10.87 o
  -6   3   6       36.26       39.35     16.87 o
  -5   3   6      358.46      326.40     32.81 o
  -4   3   6     1808.45     1808.44    120.81 o
  -3   3   6     2022.95     2207.14    145.95 o
  -2   3   6     1345.75      312.40    693.87 o
  -1   3   6     1882.85     2021.28    106.27 o
   0   3   6      764.74      730.92     35.28 o
   1   3   6     1086.95      969.20     87.24 o
   2   3   6     1237.52     1184.15     58.43 o
   3   3   6     2234.00     1816.40    163.91 o
  -9   4   6       36.61       27.78     23.22 o
  -8   4   6        1.28       20.71     13.09 o
  -7   4   6      169.40      170.74     17.60 o
  -6   4   6       34.42       16.40     11.06 o
  -5   4   6      148.32      164.47     17.52 o
  -4   4   6      222.22      209.81     19.68 o
  -3   4   6      605.47      578.04     37.97 o
  -2   4   6      842.07      493.01    270.91 o
  -1   4   6      448.94      440.97     41.72 o
   0   4   6        2.80        0.00      7.34 o
   1   4   6      190.36      181.49     31.67 o
   2   4   6      120.60      152.28     18.80 o
   3   4   6      249.02      230.64     28.05 o
  -9   5   6      530.56      571.35     99.37 o
  -8   5   6     1169.99     1126.09     73.99 o
  -7   5   6     1141.01     1001.30     74.57 o
  -6   5   6      107.14      116.16     20.60 o
  -5   5   6       10.76       18.57     11.60 o
  -4   5   6     1698.20     1625.03     84.47 o
  -3   5   6     1973.20     1756.97     90.67 o
  -2   5   6     3550.94     3345.31    164.81 o
  -1   5   6     1433.30     1428.91     81.32 o
   0   5   6       52.39       48.33      8.73 o
   1   5   6      399.21      378.46     31.19 o
   2   5   6      936.28      967.04     68.32 o
   3   5   6     1626.06     1457.67    136.07 o
  -9   6   6       29.95       25.90     15.11 o
  -8   6   6      113.15      100.77     23.86 o
  -7   6   6      118.94       95.96     17.85 o
  -6   6   6      190.71      221.12     20.10 o
  -5   6   6        9.57       11.14     10.74 o
  -4   6   6      202.27      184.86     18.50 o
  -3   6   6      257.24      164.47     18.96 o
  -2   6   6      225.28      242.16     23.99 o
  -1   6   6     1400.73     1377.02     74.51 o
   0   6   6        3.50       10.63      8.04 o
   1   6   6      321.32      343.60     24.10 o
   2   6   6        6.63       20.90     13.76 o
   3   6   6       52.57       68.22     16.49 o
  -8   7   6      497.40      495.01     42.04 o
  -7   7   6      124.82      109.46     19.55 o
  -6   7   6      473.85      470.72     39.07 o
  -5   7   6       91.90       91.31     14.39 o
  -4   7   6      999.49      980.94     55.07 o
  -3   7   6      842.25      788.87     46.63 o
  -2   7   6     1382.05     1310.90     85.46 o
  -1   7   6     1176.71     1195.13     95.03 o
   0   7   6      432.56      410.41     29.41 o
   1   7   6      236.06      220.25     19.41 o
   2   7   6      275.48      310.54     33.43 o
   3   7   6      377.79      327.63     28.50 o
  -8   8   6      113.79      127.76     40.92 o
  -7   8   6      244.31      199.03     30.17 o
  -6   8   6     1154.33     1058.57     70.59 o
  -5   8   6     1353.54     1346.27     72.00 o
  -4   8   6     1387.91     1385.44     73.67 o
  -3   8   6      182.37      175.85     14.88 o
  -2   8   6     1088.27     1072.61     52.69 o
  -1   8   6     1091.24     1168.58    106.46 o
   0   8   6      344.88      398.08     47.23 o
   1   8   6      642.62      766.53    129.79 o
   2   8   6      218.00      201.70     34.34 o
   3   8   6       48.80       29.64     16.77 o
  -8   9   6        8.05        9.22     19.75 o
  -7   9   6      132.00      134.84     21.83 o
  -6   9   6      389.30      332.05     38.07 o
  -5   9   6       83.77       49.78     13.16 o
  -4   9   6       15.21       17.69     11.77 o
  -3   9   6       61.41       57.65     11.67 o
  -2   9   6       20.73       14.77      9.45 o
  -1   9   6      671.55      693.50     61.01 o
   0   9   6        8.88        3.26      9.70 o
   1   9   6       18.89       18.18     17.51 o
   2   9   6        2.88        0.00     14.41 o
   3   9   6       57.05       41.04     17.79 o
  -8  10   6       30.58       21.87     16.83 o
  -7  10   6      405.20      385.06     36.72 o
  -6  10   6     2069.74     2192.36    134.38 o
  -5  10   6      896.99      906.94     62.92 o
  -4  10   6      883.59      897.04     43.79 o
  -3  10   6      591.99      486.06     28.68 o
  -2  10   6       52.23       44.74     11.29 o
  -1  10   6      624.27      672.41     59.03 o
   0  10   6      619.91      707.45    100.32 o
   1  10   6     1420.20     1515.42    267.66 o
   2  10   6      284.42      300.52     34.93 o
  -8  11   6      104.14      117.67     23.23 o
  -7  11   6      338.91      333.53     34.69 o
  -6  11   6       54.05       35.57     16.77 o
  -5  11   6       56.69       31.50     15.48 o
  -4  11   6      417.07      419.10     25.53 o
  -3  11   6      264.64      263.20     29.73 o
  -2  11   6     1187.20     1178.80    125.26 o
  -1  11   6      261.60      286.72     36.92 o
   0  11   6       99.45       98.86     21.02 o
   1  11   6      107.17      110.44     17.77 o
   2  11   6      502.69      525.18     68.09 o
  -7  12   6      296.17      296.99     65.41 o
  -6  12   6     1076.01      989.97     69.44 o
  -5  12   6     1179.54     1118.65     75.71 o
  -4  12   6      365.99      341.34     22.49 o
  -3  12   6      217.76      199.87     17.54 o
  -2  12   6      550.01      556.47     54.68 o
  -1  12   6       18.99       12.04     11.29 o
   0  12   6      133.40      170.92     32.52 o
   1  12   6      270.38      351.28     68.32 o
   2  12   6      233.67      315.96     79.90 o
  -7  13   6      425.89      431.82     41.67 o
  -6  13   6      689.50      645.93     52.33 o
  -5  13   6       36.52       28.67     17.07 o
  -4  13   6      408.61      345.21     27.19 o
  -3  13   6     2078.58     2091.48     94.61 o
  -2  13   6      438.34      472.86     43.21 o
  -1  13   6      831.46      807.53     43.84 o
   0  13   6      256.46      258.80     51.72 o
   1  13   6      149.44      178.20     30.60 o
   2  13   6      663.61      796.53    149.22 o
  -7  14   6       75.79       36.22     20.67 o
  -6  14   6       30.59       26.12     18.75 o
  -5  14   6      306.07      277.37     24.87 o
  -4  14   6       22.15       18.43     20.43 o
  -3  14   6      158.86      133.10     19.27 o
  -2  14   6        9.78       19.10     11.74 o
  -1  14   6      105.62       91.95     16.52 o
   0  14   6       37.71       22.73     16.11 o
   1  14   6       30.44       47.70     22.30 o
  -6  15   6       66.44       78.72     22.47 o
  -5  15   6        6.05       11.56     14.89 o
  -4  15   6      331.82      299.89     26.85 o
  -3  15   6     1456.73     1462.96    102.11 o
  -2  15   6     2174.09     2240.71    130.80 o
  -1  15   6      835.56      995.03     95.27 o
   0  15   6       48.93       27.66     16.19 o
   1  15   6       75.77       83.18     21.34 o
  -6  16   6      316.54      328.26     37.60 o
  -5  16   6      186.94      183.35     28.12 o
  -4  16   6      339.31      335.29     43.65 o
  -3  16   6      261.81      271.77     52.78 o
  -2  16   6       36.34       43.89     12.86 o
  -1  16   6      141.91      162.68     24.06 o
   0  16   6      442.76      543.99     85.42 o
  -5  17   6       70.88       34.38     21.37 o
  -4  17   6       57.01       38.93     17.61 o
  -3  17   6      314.22      357.37     40.32 o
  -2  17   6      128.60      139.69     15.70 o
  -1  17   6       94.14      113.78     17.32 o
   0  17   6        0.34        4.33     15.95 o
  -4  18   6      752.97      679.26     79.60 o
  -3  18   6      475.76      473.25     36.62 o
  -2  18   6        4.55        8.08     13.30 o
  -1  18   6      194.85      191.20     19.36 o
  -9   1   7      198.17      192.69     55.14 o
  -8   1   7        4.20       30.06     17.19 o
  -7   1   7       11.53       25.80     17.16 o
  -6   1   7      825.09      886.28     66.69 o
  -5   1   7      784.31      905.83     70.21 o
  -4   1   7      521.13      608.26     55.96 o
  -3   1   7       21.98       13.76     23.01 o
  -2   1   7      259.12      297.85     38.38 o
  -1   1   7      564.62      646.52     59.99 o
   0   1   7      932.44      828.71     71.26 o
   1   1   7      696.22      712.70     65.79 o
   2   1   7      342.75      388.10     47.88 o
  -9   2   7      151.49      145.11     30.17 o
  -8   2   7      192.49      182.12     19.39 o
  -7   2   7      518.04      554.30     47.81 o
  -6   2   7      978.95     1047.11     77.57 o
  -5   2   7       56.96       41.88     19.92 o
  -4   2   7       23.52       33.77     22.23 o
  -3   2   7      348.97      438.96     45.03 o
  -2   2   7      343.66      422.38     44.93 o
  -1   2   7      724.43      799.50     69.71 o
   0   2   7      125.50       89.41     29.45 o
   1   2   7       31.01       30.34     26.32 o
   2   2   7      315.07      370.23     47.61 o
  -9   3   7       20.80       20.82     14.30 o
  -8   3   7        7.35       28.49     14.59 o
  -7   3   7      346.63      344.31     37.26 o
  -6   3   7       37.71       54.63     19.21 o
  -5   3   7      146.23      157.33     26.35 o
  -4   3   7       16.81       27.20     21.56 o
  -3   3   7      451.33      484.27     47.36 o
  -2   3   7       59.18       86.18     27.31 o
  -1   3   7      383.08      389.91     29.94 o
   0   3   7      162.70      166.22     33.53 o
   1   3   7      370.05      388.61     72.99 o
   2   3   7      201.65      384.98     78.83 o
  -8   4   7      763.51      702.37     97.63 o
  -7   4   7      527.33      600.68     53.54 o
  -6   4   7      578.40      575.49     38.02 o
  -5   4   7       11.18       12.18     12.91 o
  -4   4   7       28.78        7.87     13.07 o
  -3   4   7      959.49     1046.92     60.27 o
  -2   4   7     2158.90     2366.11    120.67 o
  -1   4   7     3101.59     2940.39    206.07 o
   0   4   7       57.16       44.36     27.17 o
   1   4   7       23.97       20.51     26.53 o
   2   4   7      751.19      751.78     91.63 o
  -8   5   7       33.63       56.85     15.76 o
  -7   5   7       90.40       92.31     18.42 o
  -6   5   7       45.67       33.12     12.87 o
  -5   5   7       54.32       42.76     22.07 o
  -4   5   7        3.57        0.00     11.66 o
  -3   5   7      149.49       92.21     16.51 o
  -2   5   7      294.49      278.41     24.87 o
  -1   5   7       17.72       16.08     12.22 o
  -1   0   8        8.84        0.00     36.34 o
   7   0   2       35.10        4.11     31.60 o
   5   0   4       46.20       33.49     38.86 o
   3   0   6        1.31        0.00     42.02 o
   0   5   7       74.83       34.94     26.61 o
   1   5   7       31.72       16.01     27.63 o
   2   5   7      161.75      146.19     35.18 o
  -8   6   7      807.45      757.49     83.10 o
  -7   6   7     1036.26     1031.37    125.44 o
  -6   6   7      508.33      469.33     33.84 o
  -5   6   7       33.56        2.54     11.82 o
  -4   6   7      692.01      736.78     46.16 o
  -3   6   7      908.48      989.24     66.15 o
  -2   6   7     2638.87     2700.03    135.85 o
  -1   6   7      680.06      643.45     46.22 o
   0   6   7        8.67        2.78     25.50 o
   1   6   7        3.90        0.14     26.76 o
   2   6   7      230.61      214.31     39.09 o
  -8   7   7      131.26      113.93     20.71 o
  -7   7   7      224.63      237.50     27.35 o
  -6   7   7      293.65      286.16     24.66 o
  -5   7   7      583.84      645.64     41.85 o
  -4   7   7     1285.14     1249.23     68.63 o
  -3   7   7       40.46       39.03     13.41 o
  -2   7   7      862.67      844.73     51.47 o
  -1   7   7     1292.33     1017.51     61.87 o
   0   7   7      388.65      443.80     49.27 o
   1   7   7      361.72      369.93     51.19 o
   2   7   7       16.27       49.11     31.04 o
  -8   8   7        7.22        1.09     18.64 o
  -7   8   7      149.22      137.62     22.42 o
  -6   8   7       34.15       17.68     16.43 o
  -5   8   7      322.81      286.24     24.76 o
  -4   8   7      749.73      771.27     47.47 o
  -3   8   7      237.93      280.07     24.61 o
  -2   8   7     1006.88     1029.71     59.18 o
  -1   8   7      389.57      354.28     28.40 o
   0   8   7      158.20      136.47     33.02 o
   1   8   7       50.53       55.53     31.22 o
  -8   9   7       46.79       48.59     17.55 o
  -7   9   7      366.35      411.12     37.93 o
  -6   9   7      865.22      827.92     69.51 o
  -5   9   7     1216.51     1228.48     67.87 o
  -4   9   7     1343.56     1360.98     73.79 o
  -3   9   7       80.22       76.73     15.52 o
  -2   9   7      277.91      216.77     27.19 o
  -1   9   7      436.99      448.20     33.03 o
   0   9   7     1434.53     1446.62    230.81 o
   1   9   7     1327.46     1408.62    368.74 o
  -8  10   7       73.83       48.91     18.64 o
  -7  10   7       14.45        2.99     17.69 o
  -6  10   7        8.17        0.00     14.48 o
  -5  10   7       51.88       39.57     16.89 o
  -4  10   7        2.63        8.46     12.84 o
  -3  10   7       11.32        0.00     12.68 o
  -2  10   7      243.16      236.53     23.52 o
  -1  10   7      224.26      201.57     39.02 o
   0  10   7       90.38       99.80     31.42 o
   1  10   7       14.47       40.51     33.18 o
  -7  11   7       95.14       82.27     20.38 o
  -6  11   7      373.65      350.96     38.55 o
  -5  11   7      833.29      797.14     59.33 o
  -4  11   7     1504.42     1450.32     78.18 o
  -3  11   7      132.14      126.39     19.06 o
  -2  11   7      159.20      139.06     19.69 o
  -1  11   7      126.05      116.44     19.70 o
   0  11   7     1254.00     1274.26    334.29 o
   1  11   7     1674.65     1719.20    466.05 o
  -7  12   7      433.02      439.11     42.05 o
  -6  12   7      277.99      231.22     30.01 o
  -5  12   7       25.11       18.11     17.01 o
  -4  12   7      323.95      335.46     27.72 o
  -3  12   7     1028.52     1095.46     62.77 o
  -2  12   7      355.01      361.70     30.49 o
  -1  12   7      740.90      794.11     64.18 o
   0  12   7      112.58      146.58     45.50 o
  -7  13   7       92.02       58.79     20.86 o
  -6  13   7       66.30       65.91     20.77 o
  -5  13   7      112.61       80.24     21.32 o
  -4  13   7      281.57      255.46     30.64 o
  -3  13   7      225.92      181.50     21.66 o
  -2  13   7       90.49      100.99     18.83 o
  -1  13   7       18.49        5.54     24.90 o
   0  13   7      227.72      243.13     37.28 o
  -6  14   7      239.07      239.37     31.50 o
  -5  14   7       71.16       69.79     21.71 o
  -4  14   7      881.69      874.93     78.83 o
  -3  14   7     1759.46     1702.58     91.10 o
  -2  14   7     1697.11     1695.91     91.66 o
  -1  14   7      684.14      809.77    127.49 o
   0  14   7      115.77       88.03     29.88 o
  -5  15   7      235.28      211.48     29.98 o
  -4  15   7        5.53        0.00     33.97 o
  -3  15   7       87.79       33.49     16.97 o
  -2  15   7       17.25       22.34     17.20 o
  -1  15   7        5.76        0.00     23.86 o
  -5  16   7        5.77        0.00     19.93 o
  -4  16   7      399.03      308.92     34.92 o
  -3  16   7      309.19      372.87     38.32 o
  -2  16   7      886.49      883.98     56.66 o
  -8   0   8        9.02        0.00     26.86 o
  -7   0   8       28.43       42.02     29.39 o
  -6   0   8     1647.11     1830.72    179.47 o
  -5   0   8     1607.58     1846.52    181.05 o
  -4   0   8     1055.29     1215.53    130.18 o
  -3   0   8       26.02       54.66     38.86 o
  -2   0   8       97.19      121.65     45.18 o
  -1   0   8      204.57      186.11     53.71 o
   0   0   8     1438.76     1331.81    145.03 o
   1   0   8      664.67      681.23     96.05 o
   1   0   8       28.71       45.50     48.03 o
  -8   1   8        6.56       20.29     19.88 o
  -7   1   8      249.98      263.54     34.05 o
  -6   1   8      338.57      399.20     42.36 o
  -5   1   8       80.00       65.95     25.13 o
  -4   1   8       30.55       15.56     24.24 o
  -3   1   8       72.11       70.59     28.26 o
  -2   1   8       31.76       46.41     28.26 o
  -1   1   8       55.45       50.93     30.17 o
   0   1   8        0.72       18.84     29.14 o
   1   1   8       72.37       75.20     32.31 o
  -8   2   8        3.29        9.61     12.91 o
  -7   2   8      990.50     1040.08     78.64 o
  -6   2   8      605.51      668.92     59.12 o
  -5   2   8      751.45      851.02     72.09 o
  -4   2   8      146.79      124.14     30.20 o
  -3   2   8      336.82      395.09     45.64 o
  -2   2   8       61.70       74.07     40.76 o
  -1   2   8       60.38       22.37     29.62 o
   0   2   8      271.86      253.64     46.61 o
   1   2   8      547.11      589.25     77.57 o
  -8   3   8      371.56      357.14     34.06 o
  -7   3   8      606.11      717.45     70.05 o
  -6   3   8      223.42      216.55     31.84 o
  -5   3   8       67.36       74.24     26.29 o
  -4   3   8       38.18       38.86     25.92 o
  -3   3   8      630.14      706.49     66.56 o
  -2   3   8     1187.18     1301.10     73.45 o
  -1   3   8      137.60      174.55     37.15 o
   0   3   8      171.38      141.52     35.36 o
   1   3   8       71.69       60.66     32.95 o
  -8   4   8        0.77       19.45     14.48 o
  -7   4   8       35.48       37.94     14.27 o
  -6   4   8       43.09       36.18     14.71 o
  -5   4   8       11.03        5.71     14.09 o
  -4   4   8        7.90        0.00     13.89 o
  -3   4   8       56.38       49.17     16.29 o
  -2   4   8       11.89       13.77     13.99 o
  -1   4   8      511.03      446.19     50.75 o
   0   4   8       17.39       23.99     29.15 o
  -8   5   8      621.32      597.31    154.98 o
  -7   5   8     1156.26     1192.45     70.16 o
  -6   5   8      284.24      324.21     36.63 o
  -5   5   8       11.29        2.55     13.45 o
  -4   5   8       70.41       65.71     19.52 o
  -3   5   8      609.60      689.56     45.54 o
  -2   5   8     1504.09     1429.52    100.93 o
  -1   5   8      587.24      624.22     61.68 o
   0   5   8        9.97       13.42     29.19 o
  -8   6   8       45.47       30.17     23.38 o
  -7   6   8       30.28       14.98     14.73 o
  -6   6   8       79.10       75.65     16.40 o
  -5   6   8      586.97      627.06     42.74 o
  -4   6   8      389.26      372.76     30.50 o
  -3   6   8      188.40      174.42     21.28 o
  -2   6   8       56.98       56.00     18.38 o
  -1   6   8       41.56       23.84     27.10 o
   0   6   8      654.92      632.52     63.67 o
  -7   7   8      366.45      383.44     37.00 o
  -6   7   8       79.42       60.63     16.36 o
  -5   7   8      137.72      115.78     18.97 o
  -4   7   8      142.33      130.58     19.75 o
  -3   7   8      516.45      531.15     38.43 o
  -2   7   8     1445.39     1399.09     77.30 o
  -1   7   8       58.99       46.77     29.50 o
   0   7   8      129.07      143.72     38.10 o
  -7   8   8      300.06      287.87     31.80 o
  -6   8   8      198.69      204.91     27.04 o
  -5   8   8     1186.79     1268.05     71.18 o
  -4   8   8     1105.04     1068.30     62.32 o
  -3   8   8      184.60      172.95     21.62 o
  -2   8   8       31.34       32.43     15.21 o
  -1   8   8      479.31      516.98     70.30 o
   0   8   8     1207.16     1228.72     96.95 o
  -7   9   8       39.37       21.52     16.91 o
  -6   9   8       19.10       20.46     17.40 o
  -5   9   8      337.70      283.55     26.84 o
  -4   9   8        7.62       39.30     15.31 o
  -3   9   8       29.35       36.77     15.88 o
  -2   9   8       58.45       20.97     15.62 o
  -1   9   8      195.24      121.87     34.55 o
   0   9   8       38.81       96.63     33.87 o
  -7  10   8        9.86        0.00     16.06 o
  -6  10   8      418.47      427.66     40.62 o
  -5  10   8     1119.95     1106.61     64.07 o
  -4  10   8      755.74      829.91     52.15 o
  -3  10   8        3.61        3.64     14.22 o
  -2  10   8       14.76        3.86     15.33 o
  -1  10   8      297.57      331.28     44.72 o
  -6  11   8       54.17       44.38     19.66 o
  -5  11   8       29.62       23.43     17.55 o
  -4  11   8      179.75      182.13     22.20 o
  -3  11   8       49.63       59.63     17.16 o
  -2  11   8      132.20      106.10     19.91 o
  -1  11   8      336.68      329.16     44.71 o
  -6  12   8        7.35       30.51     18.70 o
  -5  12   8      400.37      358.75     55.14 o
  -4  12   8      432.68      428.44     34.21 o
  -3  12   8       41.68       17.70     22.34 o
  -2  12   8      195.00      167.68     23.15 o
  -5  13   8       25.05       12.16     18.89 o
  -4  13   8      134.86      115.12     24.95 o
  -3  13   8     1078.35      991.60     61.09 o
  -2  13   8      562.79      580.65     42.25 o
  -7   1   9       81.72       82.70     26.81 o
  -6   1   9     1206.79     1376.23    102.66 o
  -5   1   9      848.19      973.50     80.67 o
  -4   1   9      944.58     1065.51     86.29 o
  -3   1   9      158.72      184.35     38.40 o
  -2   1   9       16.27        1.11     32.06 o
  -1   1   9      225.28      224.67     54.35 o
  -7   2   9      247.64      306.84     39.88 o
  -6   2   9      297.91      332.89     41.55 o
  -5   2   9       45.61       14.52     27.14 o
  -4   2   9      166.81      120.37     34.58 o
  -3   2   9      848.48      966.09     82.65 o
  -2   2   9      394.61      483.15     55.61 o
  -1   2   9      169.34      184.34     41.59 o
  -7   3   9      361.66      401.48     32.82 o
  -6   3   9      321.75      354.28     31.20 o
  -5   3   9      380.38      402.03     33.79 o
  -4   3   9      114.20      132.27     22.32 o
  -3   3   9      219.06      211.87     24.75 o
  -2   3   9       17.10       21.99     31.27 o
  -1   3   9      170.09      143.79     38.53 o
  -7   4   9      705.28      769.52     50.19 o
  -6   4   9      130.63      138.50     21.68 o
  -5   4   9       13.76        0.00     14.83 o
  -4   4   9      265.15      278.79     39.82 o
  -3   4   9     1027.32     1122.69     66.44 o
  -2   4   9      703.83      749.21     70.58 o
  -7   5   9       31.68       16.87     15.11 o
  -6   5   9       12.91        0.00     15.49 o
  -5   5   9       25.30        2.46     23.55 o
  -4   5   9        1.43        3.86     18.71 o
  -3   5   9       86.69       73.42     17.85 o
  -2   5   9      207.83      235.04     40.85 o
  -6   6   9       34.15       25.72     16.53 o
  -5   6   9       58.58       61.35     17.00 o
  -4   6   9      127.29       94.26     19.25 o
  -3   6   9      613.33      661.24     46.76 o
  -2   6   9      824.25      813.21     75.12 o
  -6   7   9      122.02      142.95     21.58 o
  -5   7   9      190.59      214.41     25.08 o
  -4   7   9      309.73      297.59     28.34 o
  -3   7   9      249.74      254.49     26.70 o
  -2   7   9      176.64      128.78     35.81 o
  -6   8   9       10.27       14.39     17.46 o
  -5   8   9       81.22       28.55     17.76 o
  -4   8   9       35.30       22.96     16.14 o
  -3   8   9       21.06       24.98     16.67 o
  -5   9   9      921.56      995.14     60.81 o
  -4   9   9      506.82      539.96     40.70 o
  -3   9   9      188.69      196.26     24.73 o
 
